# Supplementary material for: Cis-regulatory somatic mutations and gene-expression alteration in B-cell lymphomas
Source: Genome Biol. 2015 Apr 23;16(1):84. doi: 10.1186/s13059-015-0648-7 (PMC4467049; doi:10.1186/s13059-015-0648-7)
Supplement: Additional file 2 — Functional enrichments. Lists of genes used for the functional enrichment analyses along with the complete Enrichr results with a corrected P<0.05. [file 13059_2015_648_MOESM2_ESM.ods]

## Sheet: cohort1_freq_mut_prom
BCL2
BCL6
BCL7A
BIRC3
BTG2
CD74
CIITA
HIST1H1B
IGLL5
NEDD9
RHOH
SGK1
ST6GAL1
TMSB4X
ZFP36L1

## Sheet: cohort1_freq_mut_prom_BioCarta
Term	P-value	Adjusted P-value	Genes
role of mitochondria in apoptotic signaling	0.000730426	0.01460851103	BCL2;BIRC3
ceramide signaling pathway	0.004041047	0.04041046912	BCL2;BIRC3
keratinocyte differentiation	0.009845362	0.04922681045	BCL2;BIRC3
hiv-1 nef: negative effector of fas and tnf	0.009845362	0.04922681045	BCL2;BIRC3

## Sheet: cohort1_freq_mut_prom_GO_BP
Term	P-value	Adjusted P-value	Genes
positive regulation of B cell proliferation (GO:0030890)	5.289033E−06	0.00372144283	BCL2;BCL6;CD74
regulation of type 2 immune response (GO:0002828)	0.000226918699	0.01025388872	BCL6;CD74
regulation of B cell apoptotic process (GO:0002902)	0.000116145462	0.00844671792	BCL6;CD74
negative regulation of T cell differentiation (GO:0045581)	0.00028547727	0.01146667034	BCL6;CD74
lymphocyte differentiation (GO:0030098)	1.46310515E−05	0.00372144283	ZFP36L1;BCL2;BCL6;RHOH
regulation of B cell proliferation (GO:0030888)	1.67741137E−05	0.00372144283	BCL2;BCL6;CD74
positive regulation of B cell activation (GO:0050871)	2.05888953E−05	0.00372144283	BCL2;BCL6;CD74
negative regulation of B cell apoptotic process (GO:0002903)	5.02566491E−05	0.00726711146	BCL6;CD74
leukocyte differentiation (GO:0002521)	6.2600382E−05	0.00754334604	ZFP36L1;BCL2;BCL6;RHOH
negative regulation of lymphocyte apoptotic process (GO:0070229)	0.000306466265	0.01166184786	BCL6;CD74
regulation of cell growth (GO:0001558)	0.000162108891	0.00844671792	SGK1;HIST1H1B;BCL2;BCL6
negative regulation of intracellular signal transduction (GO:1902532)	0.000210700848	0.01015578089	BCL2;BCL6;CD74;RHOH
lymphocyte activation (GO:0046649)	0.000130214346	0.00844671792	ZFP36L1;BCL2;BCL6;RHOH
regulation of B cell activation (GO:0050864)	7.77789041E−05	0.00803344967	BCL2;BCL6;CD74
positive regulation of lymphocyte proliferation (GO:0050671)	0.000148180936	0.00844671792	BCL2;BCL6;CD74
positive regulation of mononuclear cell proliferation (GO:0032946)	0.000151933141	0.00844671792	BCL2;BCL6;CD74
positive regulation of leukocyte proliferation (GO:0070665)	0.000163560236	0.00844671792	BCL2;BCL6;CD74
T cell differentiation (GO:0030217)	9.06244135E−05	0.00819018137	ZFP36L1;BCL2;RHOH
negative regulation of lymphocyte differentiation (GO:0045620)	0.000528207119	0.01468822103	BCL6;CD74
response to electrical stimulus (GO:0051602)	0.000350641581	0.01267569316	CIITA;BTG2
leukocyte activation (GO:0045321)	0.000283185405	0.01146667034	ZFP36L1;BCL2;BCL6;RHOH
T cell differentiation in thymus (GO:0033077)	0.000473844249	0.01468822103	ZFP36L1;BCL2
posttranscriptional regulation of gene expression (GO:0010608)	0.000518751947	0.01468822103	ZFP36L1;BTG2;HIST1H1B;BCL2
regulation of lymphocyte proliferation (GO:0050670)	0.00045734804	0.01468822103	BCL2;BCL6;CD74
regulation of mononuclear cell proliferation (GO:0032944)	0.000465126323	0.01468822103	BCL2;BCL6;CD74
regulation of leukocyte proliferation (GO:0070663)	0.000505298657	0.01468822103	BCL2;BCL6;CD74
negative regulation of leukocyte apoptotic process (GO:2000107)	0.000676739261	0.01812157356	BCL6;CD74
T cell activation (GO:0042110)	0.000708500942	0.01829450648	ZFP36L1;BCL2;RHOH
regulation of cytokine production involved in immune response (GO:0002718)	0.000951611032	0.02293382588	BCL6;CD74
positive regulation of lymphocyte activation (GO:0051251)	0.001271848675	0.02873583101	BCL2;BCL6;CD74
regulation of lymphocyte apoptotic process (GO:0070228)	0.000951611032	0.02293382588	BCL6;CD74
regulation of immune effector process (GO:0002697)	0.001609776637	0.03423142673	BCL6;BIRC3;CD74
positive regulation of leukocyte activation (GO:0002696)	0.001575401652	0.03423142673	BCL2;BCL6;CD74
positive regulation of cell activation (GO:0050867)	0.001752011621	0.03619155435	BCL2;BCL6;CD74
positive regulation of cellular component movement (GO:0051272)	0.002225491927	0.03924465032	BCL2;BCL6;CD74
adaptive immune response based on somatic recombination of immune receptors built from immunoglobulin superfamily domains (GO:0002460)	0.001271789201	0.02873583101	BCL6;CD74
negative regulation of T cell activation (GO:0050868)	0.002045786627	0.03892378241	BCL6;CD74
negative regulation of intrinsic apoptotic signaling pathway (GO:2001243)	0.002154893194	0.03894969449	BCL2;CD74
renal system process (GO:0003014)	0.001939405579	0.03789703335	SGK1;BCL2
regulation of leukocyte apoptotic process (GO:2000106)	0.001939405579	0.03789703335	BCL6;CD74
regulation of production of molecular mediator of immune response (GO:0002700)	0.002381248022	0.04003819349	BCL6;CD74
negative regulation of leukocyte differentiation (GO:1902106)	0.002099999766	0.0389307649	BCL6;CD74
regulation of cell-matrix adhesion (GO:0001952)	0.002323644322	0.03999987726	BCL2;BCL6
negative regulation of homeostatic process (GO:0032845)	0.002803309209	0.04606346723	BCL2;CD74

## Sheet: cohort1_freq_mut_prom_KEGG
Term	P-value	Adjusted P-value	Genes
apoptosis	0.004504995	0.02965155739	BCL2;BIRC3
small cell lung cancer	0.004941926	0.02965155739	BCL2;BIRC3

## Sheet: cohort1_freq_mut_prom_OMIM
Term	P-value	Adjusted P-value	Genes
lymphoma	2.527E−06	5.0539525E−06	BCL2;BCL6;BCL7A

## Sheet: cohort2_freq_mut_prom
B2M
BACH2
BCL2
BCL2L11
BCL6
BCL7A
BIRC3
BTG1
BTG2
BZRAP1
CD74
CD83
CIITA
CXCR4
DNMT1
DTX1
DUSP2
EPS15
FOXO1
HIST1H1C
HIST1H1E
ID3
IGLL5
IRF1
IRF4
LTB
MYC
NCOA3
P2RX5
PIM1
RFTN1
RHOH
S1PR2
SEPT9
SGK1
SOCS1
TCL1A
TMSB4X
ZFP36L1
ZNF860

## Sheet: cohort2_freq_mut_prom_GO_BP
Term	P-value	Adjusted P-value	Genes
negative regulation of T cell differentiation (GO:0045581)	7.8776599E−07	0.00012708587	DTX1;IRF1;BCL6;CD74
negative regulation of lymphocyte differentiation (GO:0045620)	2.58183508E−06	0.00025668827	DTX1;IRF1;BCL6;CD74
regulation of leukocyte differentiation (GO:1902105)	7.8865344E−07	0.00012708587	CD83;DTX1;IRF1;BCL6;IRF4;MYC;CD74
lymphocyte activation (GO:0046649)	6.6188075E−07	0.00012708587	ZFP36L1;CXCR4;BCL2;IRF1;BCL6;IRF4;RHOH;B2M
T cell activation (GO:0042110)	5.3757172E−07	0.00012708587	ZFP36L1;CXCR4;BCL2;IRF1;IRF4;RHOH;B2M
negative regulation of intracellular signal transduction (GO:1902532)	1.67498304E−06	0.00020993121	DUSP2;BCL2;SOCS1;FOXO1;BCL6;MYC;CD74;RHOH
regulation of lymphocyte differentiation (GO:0045619)	6.5755677E−07	0.00012708587	CD83;DTX1;IRF1;BCL6;IRF4;CD74
regulation of T cell differentiation (GO:0045580)	1.6526864E−07	0.00012708587	CD83;DTX1;IRF1;BCL6;IRF4;CD74
leukocyte activation (GO:0045321)	2.9582868E−06	0.00025668827	ZFP36L1;CXCR4;BCL2;IRF1;BCL6;IRF4;RHOH;B2M
interferon-gamma-mediated signaling pathway (GO:0060333)	7.0438673E−07	0.00012708587	CIITA;SOCS1;IRF1;IRF4;B2M
leukocyte differentiation (GO:0002521)	2.50623991E−06	0.00025668827	ZFP36L1;BCL2;IRF1;BCL6;IRF4;RHOH;B2M
negative regulation of leukocyte differentiation (GO:1902106)	1.29115165E−06	0.00018205238	DTX1;IRF1;BCL6;MYC;CD74
cellular response to interferon-gamma (GO:0071346)	2.90525146E−06	0.00025668827	CIITA;SOCS1;IRF1;IRF4;B2M
lymphocyte differentiation (GO:0030098)	4.11370424E−06	0.00033144703	ZFP36L1;BCL2;IRF1;BCL6;RHOH;B2M
T cell differentiation (GO:0030217)	4.58325723E−06	0.00034466094	ZFP36L1;BCL2;IRF1;RHOH;B2M
regulation of lymphocyte activation (GO:0051249)	1.88085294E−05	0.00111663269	CD83;DTX1;BCL2;IRF1;BCL6;IRF4;CD74
response to interferon-gamma (GO:0034341)	7.57635142E−06	0.00053413278	CIITA;SOCS1;IRF1;IRF4;B2M
positive regulation of epithelial cell differentiation (GO:0030858)	1.00920926E−05	0.00066964003	S1PR2;NCOA3;BTG1;BCL2
cytokine-mediated signaling pathway (GO:0019221)	1.81275631E−05	0.00111663269	CIITA;CXCR4;SOCS1;IRF1;IRF4;CD74;B2M
regulation of leukocyte activation (GO:0002694)	4.14089269E−05	0.00203083781	CD83;DTX1;BCL2;IRF1;BCL6;IRF4;CD74
regulation of CD4-positive, alpha-beta T cell differentiation (GO:0043370)	5.76167451E−05	0.00270798702	CD83;BCL6;IRF4
regulation of T cell activation (GO:0050863)	3.95658668E−05	0.0020286499	CD83;DTX1;IRF1;BCL6;IRF4;CD74
regulation of alpha-beta T cell activation (GO:0046634)	2.06626065E−05	0.001165371	CD83;IRF1;BCL6;IRF4
regulation of cell activation (GO:0050865)	6.56956076E−05	0.00296418581	CD83;DTX1;BCL2;IRF1;BCL6;IRF4;CD74
regulation of CD4-positive, alpha-beta T cell activation (GO:2000514)	8.33325724E−05	0.0036153516	CD83;BCL6;IRF4
negative regulation of T cell activation (GO:0050868)	3.58539706E−05	0.00192587042	DTX1;IRF1;BCL6;CD74
T cell differentiation in thymus (GO:0033077)	9.85983093E−05	0.00411921826	ZFP36L1;BCL2;B2M
regulation of toll-like receptor signaling pathway (GO:0034121)	0.000124744292	0.00441190691	IRF1;IRF4;BIRC3
negative regulation of immune system process (GO:0002683)	0.0001068378	0.00415688339	DTX1;IRF1;BCL6;IRF4;MYC;CD74
negative regulation of phosphorylation (GO:0042326)	0.000135381317	0.0044914743	DUSP2;SOCS1;FOXO1;BIRC3;MYC;RHOH
cellular response to cytokine stimulus (GO:0071345)	0.00013313292	0.0044914743	CIITA;CXCR4;SOCS1;IRF1;IRF4;CD74;B2M
regulation of skeletal muscle fiber development (GO:0048742)	0.000106870229	0.00415688339	BTG1;BCL2;ID3
positive regulation of B cell proliferation (GO:0030890)	0.000115582108	0.00434588724	BCL2;BCL6;CD74
negative regulation of lymphocyte activation (GO:0051250)	0.00012516048	0.00441190691	DTX1;IRF1;BCL6;CD74
regulation of epithelial cell differentiation (GO:0030856)	0.000160266958	0.0051651751	S1PR2;NCOA3;BTG1;BCL2
regulation of alpha-beta T cell differentiation (GO:0046637)	0.000177666604	0.00556688694	CD83;BCL6;IRF4
negative regulation of leukocyte activation (GO:0002695)	0.00022909965	0.00698444339	DTX1;IRF1;BCL6;CD74
regulation of immune effector process (GO:0002697)	0.00046429158	0.01068818169	BCL6;IRF4;BIRC3;CD74;B2M
negative regulation of cell activation (GO:0050866)	0.000354338627	0.0096432882	DTX1;IRF1;BCL6;CD74
negative regulation of phosphate metabolic process (GO:0045936)	0.000824158984	0.01527709112	DUSP2;SOCS1;FOXO1;BIRC3;MYC;RHOH
branching morphogenesis of an epithelial tube (GO:0048754)	0.000416012172	0.0102456654	NCOA3;CXCR4;BCL2;MYC
negative regulation of phosphorus metabolic process (GO:0010563)	0.000824158984	0.01527709112	DUSP2;SOCS1;FOXO1;BIRC3;MYC;RHOH
regulation of myotube differentiation (GO:0010830)	0.000417819688	0.0102456654	BTG1;BCL2;ID3
regulation of B cell proliferation (GO:0030888)	0.000359058603	0.0096432882	BCL2;BCL6;CD74
positive regulation of cytokine biosynthetic process (GO:0042108)	0.000460231026	0.01068818169	IRF1;IRF4;LTB
regulation of lymphocyte proliferation (GO:0050670)	0.00082615475	0.01527709112	BCL2;IRF1;BCL6;CD74
regulation of mononuclear cell proliferation (GO:0032944)	0.000844017642	0.0153556758	BCL2;IRF1;BCL6;CD74
regulation of cytokine production (GO:0001817)	0.00107102359	0.01803156133	CD83;IRF1;BCL6;IRF4;LTB;CD74
regulation of homeostatic process (GO:0032844)	0.001003374595	0.01714858399	P2RX5;BCL2;FOXO1;MYC;CD74
regulation of skeletal muscle tissue development (GO:0048641)	0.000505313591	0.01139987461	BTG1;BCL2;ID3
regulation of leukocyte proliferation (GO:0070663)	0.000937453285	0.01652261416	BCL2;IRF1;BCL6;CD74
positive regulation of B cell activation (GO:0050871)	0.00043869578	0.01052869872	BCL2;BCL6;CD74
morphogenesis of a branching epithelium (GO:0061138)	0.000692755703	0.01370927075	NCOA3;CXCR4;BCL2;MYC
regulation of B cell apoptotic process (GO:0002902)	0.000868896264	0.01555738072	BCL6;CD74
regulation of endothelial cell differentiation (GO:0045601)	0.000683585135	0.01370927075	S1PR2;BTG1
positive regulation of cytokine production (GO:0001819)	0.001199051606	0.01989015016	CD83;IRF1;IRF4;LTB;CD74
morphogenesis of a branching structure (GO:0001763)	0.00082615475	0.01527709112	NCOA3;CXCR4;BCL2;MYC
T cell lineage commitment (GO:0002360)	0.00051998163	0.01150077017	BCL2;IRF4
regulation of developmental pigmentation (GO:0048070)	0.000969628381	0.01682678175	BCL2;BCL2L11
regulation of type 2 immune response (GO:0002828)	0.001685499845	0.02437492084	BCL6;CD74
cellular response to type I interferon (GO:0071357)	0.000603765428	0.012849951	SOCS1;IRF1;IRF4
type I interferon signaling pathway (GO:0060337)	0.000603765428	0.012849951	SOCS1;IRF1;IRF4
response to type I interferon (GO:0034340)	0.00063015366	0.01316320979	SOCS1;IRF1;IRF4
regulation of T-helper cell differentiation (GO:0045622)	0.001553042226	0.02367340042	BCL6;IRF4
regulation of fibroblast apoptotic process (GO:2000269)	0.000683585135	0.01370927075	BTG1;BCL2L11
chromatin assembly (GO:0031497)	0.001425809546	0.02203168723	HIST1H1E;HIST1H1C
regulation of striated muscle cell differentiation (GO:0051153)	0.001278529513	0.02090117813	BTG1;BCL2;ID3
positive regulation of endothelial cell differentiation (GO:0045603)	0.000378291138	0.00969800916	S1PR2;BTG1
negative regulation of B cell apoptotic process (GO:0002903)	0.000378291138	0.00969800916	BCL6;CD74
regulation of interleukin-4 production (GO:0032673)	0.001425809546	0.02203168723	CD83;IRF4
regulation of cytokine biosynthetic process (GO:0042035)	0.001642578101	0.02437492084	IRF1;IRF4;LTB
regulation of interleukin-12 biosynthetic process (GO:0045075)	0.000315727837	0.008903525	IRF1;LTB
myeloid leukocyte activation (GO:0002274)	0.001320919263	0.02098587224	CXCR4;IRF4;RHOH
B cell homeostasis (GO:0001782)	0.001685499845	0.02437492084	BCL2;BCL2L11
regulation of myoblast differentiation (GO:0045661)	0.002267083787	0.03044369656	BTG1;ID3
ear development (GO:0043583)	0.000315727837	0.008903525	BCL2;BCL2L11
positive regulation of interleukin-2 production (GO:0032743)	0.00258858304	0.03356231804	CD83;IRF4
T cell homeostasis (GO:0043029)	0.001965990547	0.02772046671	BCL2;BCL2L11
regulation of B cell activation (GO:0050864)	0.00159390879	0.0239723882	BCL2;BCL6;CD74
cell-type specific apoptotic process (GO:0097285)	0.001320919263	0.02098587224	BCL2;MYC;BCL2L11
positive regulation of protein insertion into mitochondrial membrane involved in apoptotic signaling pathway (GO:1900740)	0.002267083787	0.03044369656	BCL2;BCL2L11
negative regulation of lymphocyte apoptotic process (GO:0070229)	0.002267083787	0.03044369656	BCL6;CD74
regulation of protein insertion into mitochondrial membrane involved in apoptotic signaling pathway (GO:1900739)	0.002267083787	0.03044369656	BCL2;BCL2L11
positive regulation of lymphocyte activation (GO:0051251)	0.002987388698	0.03547131002	CD83;BCL2;BCL6;CD74
positive regulation of interleukin-10 production (GO:0032733)	0.001823157544	0.02603192037	CD83;IRF4
positive regulation of interleukin-12 production (GO:0032735)	0.002756923874	0.03417373769	IRF1;LTB
regulation of mitochondrial membrane permeability (GO:0046902)	0.00258858304	0.03356231804	BCL2;BCL2L11
regulation of protein serine/threonine kinase activity (GO:0071900)	0.003385076644	0.03716936294	S1PR2;DUSP2;CXCR4;PIM1;CD74
regulation of striated muscle tissue development (GO:0016202)	0.002749821368	0.03417373769	BTG1;BCL2;ID3
regulation of adaptive immune response (GO:0002819)	0.002749821368	0.03417373769	IRF1;BCL6;B2M
positive regulation of leukocyte activation (GO:0002696)	0.003895238225	0.03820720624	CD83;BCL2;BCL6;CD74
regulation of muscle tissue development (GO:1901861)	0.002818118351	0.03455258152	BTG1;BCL2;ID3
response to virus (GO:0009615)	0.003302774376	0.03716936294	CXCR4;BCL2;IRF1;BCL2L11
regulation of innate immune response (GO:0045088)	0.003492865666	0.03716936294	SOCS1;IRF1;RFTN1;BIRC3
regulation of muscle organ development (GO:0048634)	0.002887456731	0.03502205583	BTG1;BCL2;ID3
CD4-positive or CD8-positive, alpha-beta T cell lineage commitment (GO:0043369)	0.000258720443	0.00767991209	BCL2;IRF4
regulation of membrane permeability (GO:0090559)	0.002756923874	0.03417373769	BCL2;BCL2L11
positive regulation of protein serine/threonine kinase activity (GO:0071902)	0.003640250848	0.03801641092	S1PR2;CXCR4;PIM1;CD74
response to electrical stimulus (GO:0051602)	0.00258858304	0.03356231804	CIITA;BTG2
positive regulation of cell activation (GO:0050867)	0.004441206793	0.04245492595	CD83;BCL2;BCL6;CD74
spleen development (GO:0048536)	0.003292020161	0.03716936294	BCL2;BCL2L11
metanephros development (GO:0001656)	0.003673571623	0.03801641092	BCL2;ID3
positive regulation of lymphocyte proliferation (GO:0050671)	0.002957841821	0.03547131002	BCL2;BCL6;CD74
positive regulation of mitochondrial outer membrane permeabilization involved in apoptotic signaling pathway (GO:1901030)	0.003480329822	0.03716936294	BCL2;BCL2L11
regulation of intrinsic apoptotic signaling pathway (GO:2001242)	0.003802627695	0.03820720624	BCL2;CD74;BCL2L11
positive regulation of mononuclear cell proliferation (GO:0032946)	0.003029278881	0.03559402686	BCL2;BCL6;CD74
negative regulation of stress-activated protein kinase signaling cascade (GO:0070303)	0.0038717217	0.03820720624	FOXO1;MYC
regulation of muscle cell differentiation (GO:0051147)	0.003480280591	0.03716936294	BTG1;BCL2;ID3
negative regulation of stress-activated MAPK cascade (GO:0032873)	0.0038717217	0.03820720624	FOXO1;MYC
regulation of MAP kinase activity (GO:0043405)	0.004498504337	0.0426412848	S1PR2;DUSP2;CXCR4;CD74
positive regulation of leukocyte proliferation (GO:0070665)	0.003249953703	0.03716936294	BCL2;BCL6;CD74
kidney development (GO:0001822)	0.003480280591	0.03716936294	BCL2;ID3;BCL2L11
negative regulation of MAPK cascade (GO:0043409)	0.004142676171	0.04028395449	DUSP2;FOXO1;MYC
response to other organism (GO:0051707)	0.005257017566	0.04743932652	CXCR4;BCL2;IRF1;IRF4;BCL2L11
protein acetylation (GO:0006473)	0.003480280591	0.03716936294	NCOA3;FOXO1;IRF4
extrinsic apoptotic signaling pathway in absence of ligand (GO:0097192)	0.0038717217	0.03820720624	BCL2;BCL2L11
B cell receptor signaling pathway (GO:0050853)	0.003292020161	0.03716936294	BCL2;RFTN1
signal transduction in absence of ligand (GO:0038034)	0.0038717217	0.03820720624	BCL2;BCL2L11
activation of MAPK activity (GO:0000187)	0.004409505374	0.04245492595	S1PR2;CXCR4;CD74
regulation of interleukin-10 production (GO:0032653)	0.003673571623	0.03801641092	CD83;IRF4
positive regulation of cell killing (GO:0031343)	0.005162369882	0.04696091312	BCL2L11;B2M
regulation of mitochondrial outer membrane permeabilization involved in apoptotic signaling pathway (GO:1901028)	0.004935266722	0.04526000701	BCL2;BCL2L11
negative regulation of leukocyte apoptotic process (GO:2000107)	0.004935266722	0.04526000701	BCL6;CD74
response to exogenous dsRNA (GO:0043330)	0.004935266722	0.04526000701	CIITA;RFTN1
thymus development (GO:0048538)	0.004935266722	0.04526000701	BCL2;BCL2L11
branching involved in ureteric bud morphogenesis (GO:0001658)	0.005630783496	0.04962127956	BCL2;MYC
response to gamma radiation (GO:0010332)	0.005630783496	0.04962127956	BCL2;MYC
lymphocyte homeostasis (GO:0002260)	0.005630783496	0.04962127956	BCL2;BCL2L11

## Sheet: cohort2_freq_mut_prom_OMIM
Term	P-value	Adjusted P-value	Genes
lymphoma	1.16641E−08	6.998478E−08	BCL2;TCL1A;BCL6;BCL7A;MYC
leukemia	0.0001360414	0.00040812424	BCL2;IRF1;TCL1A;SEPT9

## Sheet: cohort2_freq_mut_prom_WikiPathways
Term	P-value	Adjusted P-value	Genes
Apoptosis	2.80121139E−06	0.00016247026	BCL2;IRF1;IRF4;BIRC3;MYC;BCL2L11
Type II interferon signaling (IFNG)	9.47326028E−05	0.00274724548	CIITA;SOCS1;IRF1;IRF4
B Cell Receptor Signaling Pathway	0.000907106202	0.0165841039	FOXO1;BCL6;IRF4;MYC
DNA Damage Response (only ATM dependent)	0.000907106202	0.0165841039	BCL2;BCL6;MYC;BCL2L11
ErbB Signaling Pathway	0.002131816003	0.0274767396	FOXO1;MYC;BCL2L11

## Sheet: cohorts_combined_freq_mut_prom
ARID2
B2M
BACH2
BCL2
BCL2L11
BCL6
BCL7A
BIRC3
BTG1
BTG2
BZRAP1
CD74
CD83
CIITA
CXCR4
DNMT1
DTX1
DUSP2
EPS15
FOXO1
HIST1H1B
HIST1H1C
HIST1H1E
HIST1H2BG
HIST1H2BJ
HIST1H2BO
ID3
IGLL5
IL21R
IRF1
IRF4
KIAA0226L
KLHL6
LTB
MYC
NCOA3
NEDD9
P2RX5
PIM1
RARS
RFTN1
RHOH
S1PR2
SEPT9
SGK1
SOCS1
ST6GAL1
TCL1A
TMSB4X
ZFP36L1
ZNF860

[truncated: 12 more sheets: cohorts_combined_freq_mut_prom_GO_BP, cohorts_combined_freq_mut_prom_OMIM, cohorts_combined_freq_mut_prom_WikiPathways, cohort1_Xseq, cohort1_Xseq_KEGG, cohort1_Xseq_WikiPathways, cohort2_Xseq, cohort2_Xseq_KEGG, cohort2_Xseq_WikiPathways, cohort1_and_2_Xseq_intersection, cohort1_and_2_Xseq_intersection_KEGG, cohort1_and_2_Xseq_intersection_WikiPathways]
