# Supplementary material for: Cis-regulatory somatic mutations and gene-expression alteration in B-cell lymphomas
Source: Genome Biol. 2015 Apr 23;16(1):84. doi: 10.1186/s13059-015-0648-7 (PMC4467049; doi:10.1186/s13059-015-0648-7)
Supplement: Additional file 4 — HGNC symbols. List of HGNC symbols associated with the genes that were analyzed in this study. [file 13059_2015_648_MOESM4_ESM.txt]

HGNC symbols
TSPAN6
TNMD
DPM1
SCYL3
C1orf112
FGR
CFH
FUCA2
GCLC
NFYA
C1orf201
NIPAL3
LAS1L
ENPP4
SEMA3F
CFTR
ANKIB1
CYP51A1
KRIT1
RAD52
BAD
LAP3
CD99
HS3ST1
ABP1
WNT16
HECW1
MAD1L1
LASP1
SNX11
TMEM176A
M6PR
KLHL13
CYP26B1
ICA1
DBNDD1
ALS2
CASP10
CFLAR
TFPI
C2orf56
RBM5
MTMR7
SLC7A2
ARF5
SARM1
PLXND1
AK2
CD38
FKBP4
KDM1A
RBM6
CAMKK1
RECQL
CCDC132
HSPB6
ARHGAP33
NDUFAB1
PDK4
SLC22A16
ZMYND10
ABCB5
ARX
SLC25A13
ST7
CDC27
SLC4A1
CALCR
HCCS
DVL2
PRSS22
UPF1
SKAP2
SLC25A5
CCDC109B
HOXA11
POLR2J
DHX33
MEOX1
THSD7A
LIG3
RPAP3
ACSM3
CIAPIN1
SPPL2B
FAM214B
COPZ2
PRKAR2B
MSL3
CREBBP
BZRAP1
MPO
PON1
GCFC2
WDR54
CROT
ABCB4
MLL5
RHBDD2
SOX8
IBTK
ZNF195
MYCBP2
FBXL3
ITGAL
PDK2
ITGA3
ZFX
LAMP2
GGNBP2
ITGA2B
ASB4
GDE1
C19orf60
CRLF1
OSBPL7
TMEM98
YBX2
KRT33A
MAP3K14
ABCC8
CCL18
CCL3
SYNRG
CACNG3
TMEM132A
AP2B1
TAC1
ZNF263
CX3CL1
SPATA20
CACNA1G
TNFRSF12A
DLX6
MAP3K9
RALA
BAIAP2L1
JHDM1D
ETV1
AGK
TTC22
PHTF2
CCL26
FARP2
USH1C
GGCT
DBF4
TBXA2R
IFRD1
LGALS14
COX10
GTF2IRD1
PAF1
VPS41
ARHGAP44
ELAC2
SCIN
ARSD
PNPLA4
MYH13
ADIPOR2
CDKL3
UPP2
PRSS21
MARK4
PROM1
CCDC124
CEACAM21
PAFAH1B1
NOS2
DNAH9
KIAA0100
SLC13A2
GAS7
TRAPPC6A
MATK
CEACAM7
CD79B
SCN4A
ST7L
TKTL1
PAX6
RPUSD1
RHBDF1
LUC7L
CACNA2D2
BAIAP3
C16orf42
PIGQ
CRAMP1L
TEAD3
SELE
DNAJC11
FMO3
MYLIP
NOX1
E2F2
PSMB1
SYN1
JARID2
CDKL5
CAMK1G
CDK11A
NADK
TFAP2B
TFAP2D
DLEC1
CYTH3
ADAM22
SYPL1
CYB561
SPAG9
CELSR3
AASS
PLEKHG6
SS18L2
MPND
MGST1
CRY1
PGLYRP1
NFIX
ST3GAL1
MMP25
IL32
PKD1
MAPK8IP2
MED24
RHOBTB2
HEATR5B
SEC62
RPS20
CSDE1
UBE3C
REV3L
ODZ1
PAX7
MASP2
IYD
FAM76A
TRAF3IP3
POMT2
VTA1
MLXIPL
BAZ1B
RANBP9
ETV7
C1orf124
METTL13
DYRK4
ZNF207
UQCRC1
STARD3NL
CD9
HHATL
NCAPD2
IFFO1
GIPR
PHF7
SEMA3G
NISCH
STAB1
FUZ
SLC6A13
IDS
PRSS3
ZNF200
CD4
LRRC23
BTK
HFE
SCMH1
FYN
HIVEP2
FMO1
TCEB3
LYPLA2
CLCN6
MRC2
NME2
SLC6A7
TSPAN9
BTBD7
APBA3
MKS1
ABHD5
KAL1
AKAP8L
MBTD1
UTP18
RNF216
TTC19
PTBP1
DPF1
SYT7
LARS2
PIK3C2A
PLAUR
ANLN
WIZ
RABGAP1
DCN
QPCTL
PPP5C
CEP68
MAP4K3
ZBTB32
TYROBP
TMEM159
GABRA3
BRCA1
ERCC1
CD22
MBTPS2
PRICKLE3
LTF
EXTL3
NR1H4
ELOVL5
ALOX5
KDM5D
CALCOCO1
UBR7
MAP4K5
EHD3
PSMC4
MAN2B2
SLC7A14
CLDN11
SLC25A39
MVP
NUB1
PGM3
RWDD2A
CLK1
POLR3B
ANGEL1
RNF14
DNASE1L1
DDX11
HEBP1
GPRC5A
MAMLD1
CD6
TACC3
UFL1
POLA2
ZC3H3
CAPN1
ACPP
MDH1
SLC30A9
MTMR11
COX15
CCDC88C
YAF2
ZMYND11
WAS
DPEP1
BID
MATR3
NPC1L1
XYLT2
RGPD5
STMN4
NUDCD3
ISL1
CHDH
IL20RA
CLCA1
CLCA4
GLT8D1
ATP2C1
SRCIN1
IGF1
SLC38A5
MAGIX
RALBP1
RUFY3
CNTN1
SLC11A1
WWTR1
AGPS
CXorf56
ATP1A2
TTC27
ZNF582
VSIG2
PHLDB1
MARCO
CYP24A1
PRDM11
SYT13
SNAI2
CD74
HGF
ZRANB1
NCDN
GPR124
ZFP64
MNAT1
SAMD4A
RUNX3
MRE11A
PLEKHB1
SERPINB1
CYP3A43
SLC7A9
SPAST
NRXN3
OSBPL5
AQR
CPS1
C8B
FHL1
C20orf43
GABRA1
NLRP2
SLC45A4
RNF10
ZNF839
ZDHHC6
GRAMD1B
RNH1
NDUFS1
RB1CC1
ERP44
ALAS1
BIRC3
AKAP11
GLRX2
SNAPC1
DERA
STRAP
ABCC2
DEF6
PLEKHO1
GCLM
UBR2
EHD2
DEPDC1
CCDC28A
RRAGD
HSF2
PHF20
HSD17B6
NR1H3
TYMP
NCAPH2
TOMM34
SEC63
KPNA6
VIM
RTEL1
FAS
RNASET2
CD44
KCNG1
AGPAT4
SLAMF7
BTN3A1
MIPEP
PRKCH
INSRR
IFNGR1
B4GALT7
SH2D2A
VRK2
TNFRSF1B
VEZT
POU2F2
BRD9
SNX1
TBPL1
ARNTL2
BCLAF1
SLC39A9
ANK1
IBSP
TFB1M
RABEP1
HMGB3
NUP160
BAK1
MUSK
IKZF2
GRN
FAM13B
ARHGAP31
CENPQ
SARS
RANBP3
ARID4A
TSSC1
PNPLA6
IFT88
ALG1
ZCCHC8
ABCF2
CHPF2
LRRC7
FUT8
UBA6
GAB2
ATP6V0A1
PIAS1
SLC4A7
APBA2
UHRF1
MAP2K3
EFCAB1
TMSB10
ASTE1
RNF19A
PEX3
GABARAPL2
MYOC
SH3YL1
FAM136A
VCL
DEPDC1B
DAPK2
NSMAF
ADSS
STAP1
TIMP2
RFC1
TBC1D23
CUL3
MYOM2
OTC
CYP46A1
ZZZ3
SLC18A1
USP2
CASR
TUBG2
RPL26L1
FLT4
NSUN2
FBXO42
MFAP3
MRI1
METTL1
HOXC8
AGA
PI4K2B
BOD1L
MAT2B
TLL1
EDC4
TRIO
VCAN
CLEC16A
MSR1
CDH1
SKIV2L2
DNAH5
ZFYVE16
FAM65A
C6
RAI14
SOX30
PNKP
BEST2
PHLPP2
CCDC99
STAU2
PQLC2
CTNS
RTN4R
PHF23
CDH10
INPP4A
RAB27B
PSMA4
MYO16
LSG1
PARP3
TNC
THAP3
FAM65C
TDP1
AIFM2
C2orf83
SPATA7
MED17
RETSAT
CAPG
AP2S1
USH2A
ZPBP
TG
ADAM28
BARX2
DCUN1D1
PHF15
ZIC2
LCP2
TRIT1
ADRB1
GUCA2B
CUL7
CTNNA1
PHKA2
CNTLN
EPHA3
HSPA5
DSG2
GEMIN8
OFD1
GPM6B
MAGEC2
PREX2
WDR37
YTHDC2
CTPS2
ATP6V1H
POLR2B
FAM214A
ARAP2
TPR
CP
KIAA0556
DTNBP1
XK
ANO2
C12orf4
SCML1
WWC3
ARHGAP6
FAM184B
MAP4
GOPC
ROS1
USP28
HDAC9
TSPAN17
NOP16
CC2D2A
RRM2B
ZNF800
TNFRSF17
SNX29
LMO3
MRPS10
GUCA1A
RSF1
VPS13D
CELF2
FAM120A
R3HDM1
COL9A2
KITLG
ERCC8
ADAMTS6
H6PD
VAMP3
PER3
UTS2
TNFRSF9
EPN3
LTBP1
RCN1
ELN
RFC2
ARID1B
CLPTM1L
NEDD4L
FOXP3
PPP1R3F
HEXB
PTCD2
KIAA2022
JKAMP
DKK3
ARHGEF5
NFE2L3
CCDC90A
LIMA1
LETMD1
SLC4A8
LAMC3
PTGER3
TNIP3
MAPK9
COL23A1
BCAR1
FAM160A2
HERPUD1
HOMER3
RAD51
POLQ
PIK3CB
CYBA
THOC3
HEBP2
MPHOSPH9
PLEKHA5
PRSS8
SIKE1
RRP12
FNIP2
MSMO1
TTC17
ALX4
FSTL4
FOXN3
METTL24
AKR7A2
MRTO4
NNAT
USE1
MCF2L2
NRIP2
LAMA3
AP5M1
ANAPC4
KCNQ1
TRAPPC3
THRAP3
PHPT1
ENTPD2
LY75
ARID4B
OPN3
SDCCAG8
PTPRN
HHAT
KIF1B
FOXC1
TBC1D22A
SYNE2
PLEKHH1
ATP9A
SPO11
CBLN4
CHRDL2
FAM168A
RELT
GALC
NOP58
C1orf144
KCNH2
CUL1
FAM114A2
CYFIP2
TAB2
C6orf72
EIF2AK2
USP36
MLL3
MCOLN3
CCDC85A
PUM2
MRPL43
ITIH4
ITIH1
C4orf27
ZFR
ZNF280C
NPFFR2
PHF21B
TRAF1
RC3H2
PCGF2
IL17RB
TRAF3IP2
GYG2
DCBLD2
SERPINB3
SOAT1
PKP2
MSH4
F7
GDI2
PRDM1
ATG5
TMCC3
PITHD1
MTA3
USP13
ATP11B
LAMC2
CDK14
SEC61A1
PPP1R12A
RASGRF1
CAMK2B
CROCC
POLR3E
ATP2B4
ZC3H11A
RIOK2
YIPF1
TMEM48
DGKG
FLYWCH1
UNKL
TBXAS1
PARP12
ALDH18A1
TARBP1
PET112
MXD1
CDK17
DNAJC25
SLC2A3
PSD
CTDP1
CSDA
STYK1
WNK1
CCAR1
OGFR
GNA15
CREB3L3
PIGV
PTPRU
SNRNP40
RIMBP2
COL11A1
QSER1
BRP44L
ACAA1
BCAT1
HDAC7
LZTS1
PRDM6
WNT8A
SPAG4
NCKAP1
MRPS35
GUCY1B3
SFSWAP
TNK2
MON2
CDH3
ARSF
GPBP1
DGAT2
ZFP112
CS
LTK
MRPS24
ELMO2
WAPAL
VMP1
APPBP2
POLD1
SEZ6
EIF4B
SLC6A16
GLTSCR1
SPHK2
RPL18
CA11
ISOC2
U2AF2
EPN1
MED29
AHRR
GSC2
ZNF275
MTMR1
GPC1
ADCK1
HAGH
RNF4
CASP8
LIMCH1
ASUN
TM7SF3
DLX3
SPA17
TSPAN32
WISP2
DMRT3
ST3GAL6
ATP2C2
NGFR
CDON
TAF2
HIPK2
TNPO3
MEF2BNB-MEF2B
RFXANK
TMEM161A
LPAR2
CTSA
SUGP2
SLC12A2
SNX24
EYA2
CNN2
ABCA7
SNCAIP
DDX20
BTBD1
FAR2
BCAS1
POU1F1
CHI3L2
SBNO2
PMS1
HMG20B
CALCRL
TAF11
ANKS1A
AP3D1
ZNF76
SLC9A3R2
NTHL1
UHRF1BP1
GNAI3
IPO5
OAT
WDR3
PKN2
WDR18
TRAM2
NTN1
GLP2R
MCM10
DGKA
ERBB3
ROPN1
ANKRD44
KARS
ADAT1
PDIA5
TBC1D22B
NDUFB4
SPEN
MYLK
ZC3H15
MAP2K4
TMEM206
SNAP91
SLK
CYB5R4
COL17A1
GSTO2
SEC61A2
PRKCQ
TLE2
ASB1
FAM107B
ME1
TBC1D1
CDK13
MTHFD2
SLC9A7
FOXJ2
YBX1
PDE4A
PPP2R5A
CTNNA2
ELAVL1
TIE1
DIP2B
SMARCD1
KDM4A
NFYC
ZMYND12
SLC9A3
NGEF
ASPM
CD84
ELOVL1
SPI1
ZNRD1
MPPED2
CLDN18
ZBTB11
ATXN3
GOLGA5
FGFR2
LRRC40
ISOC1
EML1
TRMT11
THUMPD1
MSANTD3
KIF26A
ATG2B
ARFGEF1
ACSM2B
ZFAT
MTFR1
STAG3
FECH
MYO9A
DDX3Y
PFKP
IDI1
SP100
KLF6
PPAP2A
NEO1
TRAM1
PHKA1
TNFRSF1A
CACNB1
EVI5
STOML1
PKM2
DHX29
DNTTIP2
METTL22
TP53BP1
TRO
RRP15
RHOA
DHX8
PRKCZ
ZFY
IARS2
SYT1
NAV3
IDH3G
ROGDI
PDZD4
ATP2B3
ROCK1
CBFB
PDK3
HYAL2
HDAC4
RASSF1
FGFR3
IFI35
HEATR6
COASY
PLEKHH3
MEF2A
OTUD5
TFE3
TBC1D25
ACSL4
INPP5A
GPKOW
GRIPAP1
FTSJ1
PRR11
REEP1
ATP11A
POLR1A
LAPTM4A
TTC7A
IP6K2
STON1-GTF2A1L
SRBD1
CYFIP1
KIF2A
RASGRP2
PSME4
IFT80
SIRT2
ERLEC1
PPP2R5B
PYGM
PAGE1
PITX1
TRPC7
MAST4
GPR116
SDK2
ADAM7
NUP133
NUCKS1
VPS35
DNAJA2
BCL3
KCNAB2
ABCC9
GAL
CLEC2D
FUNDC1
MAOB
RORA
DRD4
TGFBR3
KIAA1107
PLA2G10
HES2
ATP1B3
NEDD4
PIGB
MAPK6
GNB5
RAB27A
CECR5
UFD1L
LRP6
GUCY2C
SCT
PHRF1
IKBKAP
NUCB2
PFN2
PTPN3
SPTB
DAPP1
FGF10
SLC44A1
C14orf101
SMG6
EXOC5
CLTCL1
FGF22
FSTL3
DGCR2
RNF126
MNT
ZXDC
JMJD6
POLB
ST6GALNAC1
WIPI1
FRMPD1
GBA2
NDST1
ASNS
AP3M2
CNGB1
ST6GALNAC2
CHAT
PABPC1
TESK2
C16orf80
CSNK2A2
PTPN21
EIF2B3
CAMK2A
TCOF1
CDC42
OSBPL3
EPHA8
SLC12A3
RAD18
ATP2B1
TRPM5
NCK2
MAP4K4
MGAT4A
RPL31
WDR1
SNX13
MS4A12
ARHGAP10
RPS6KA2
ING3
VASH1
LMCD1
WBSCR22
SEL1L
TRIP13
ATP6AP1
TCF3
TRIB2
DAZAP1
MBD3
PRLH
HLTF
FAM50A
FAM3A
CPSF1
MYO3B
CYBRD1
CDH19
PDCD2
SLC6A15
RDH11
PRKACA
LPHN1
SPP2
ACTN1
ZFYVE26
RPS6KA6
EPN2
PTPN18
LIMS2
ASIC4
SPEG
LNX1
ALDH3A2
TFRC
SREBF1
TRPC5
AFF4
UBE2D1
MPP5
RHOBTB1
ASAH2C
SMC1A
HSD17B10
MARK2
HMMR
CHFR
TRHDE
P4HA2
FCGR2B
NFATC3
TRNT1
ACADVL
STK10
FBXW11
ACAP1
CRMP1
EVC
DERL2
SIDT1
NDE1
MRVI1
TMEM38A
AP1M1
PVR
IKBKG
XRCC1
SCARB1
CYP2W1
MCM2
MOV10L1
PANX2
TP63
ALPK1
LLGL2
PDE8A
CLCN4
NLE1
SDHA
SMARCE1
FNDC8
GSDMB
KDM5A
ADAM11
PPP2R3A
FERMT2
ABCB11
DHRS9
CD5L
PTGS2
IGF2BP2
MAP3K13
ST6GAL1
TBX21
FRY
PICALM
NSF
GLI2
CLASP1
MRPS34
NOTCH3
CLNS1A
PPP2R2C
TEAD2
EED
CDHR2
SNCB
TSG101
C17orf85
ATP2A3
CA12
MGLL
NTN4
BCS1L
NUAK1
DPP8
SLC24A1
ZNF532
SCARF1
LMAN1
PTPLAD1
IPCEF1
ZZEF1
NOX3
ENO1
SLC12A1
C19orf10
ANO8
TUBE1
ARHGEF10L
TXK
WSCD2
KCNQ2
TACR2
ACTR6
TIPIN
SRI
EIF4G3
NUP37
SEMA3A
GTSE1
SEMA3C
TTC38
ACAT1
GRAMD4
CELSR1
WNT8B
ZNF638
SLC25A40
TIMM21
ADD2
FGF4
RASAL2
C16orf7
ZNF37A
MARK3
SLC25A3
FNDC3B
FOSL2
CACNG5
CACNG4
FRYL
TMEM131
FSCN1
ACTB
MOCOS
PLD1
ATP12A
WDR62
DLG1
RAB7A
BCAP29
SEC31B
SART3
ARHGAP15
TUBA3D
PAX2
EXOSC7
KIFAP3
MKRN2
MCM6
REXO2
RBM7
RBMS2
BAZ2A
PTPN23
MLH1
UNG
FMO4
KLHL20
RGS11
SLC46A1
PLXNA2
SPAG5
ANKRD13A
TPD52
ACACB
TRAF4
PAG1
GPATCH1
ICAM3
NT5C2
MCAM
GPC4
MBNL3
CAMSAP3
RAP1GAP
XAB2
ARHGEF1
STXBP2
MAP2K7
ITGB1BP3
DGKD
CTTNBP2
ACTL6B
RARB
TOP2B
TM9SF3
NFKB2
UBE2T
PPP1R12B
DNAJC10
GTF3C1
IL4R
USP33
PAK3
CAPN6
DCX
SNRPA
SPAG6
EXOSC5
DYNC1I2
APBB1IP
LRCH4
FAM76B
SIRT6
TYR
POLD3
ACTN2
CAPZB
GPR137B
NAALAD2
PHF17
SLC25A43
UBE2A
FGFR1
FKBP6
GTF2I
SMC1B
FBLN1
ITGA8
CST7
MAP2
PIAS2
AMPH
ARAF
MCCC1
LAMP3
FAP
NEBL
ACER3
UBE2K
PIK3C3
N4BP2
C12orf5
TULP3
SYNJ2
ADCY2
PPP2R5C
RBFOX1
GNB1
HOXA9
EDN1
MLLT10
ZCWPW1
ADCYAP1R1
FGF20
P2RY10
ITM2A
NRD1
VDAC3
PCM1
TNRC6C
CBFA2T2
DBC1
ITCH
PKD2L2
TP53INP2
SDF4
MYH7B
BPIFB2
TP73
TOLLIP
UBE2D4
CLUL1
RUNX1T1
CDH17
THOC1
FKBP7
OSBPL6
SLC1A3
XRCC5
LXN
SP140
MKNK1
TNS1
REXO1
SAR1A
CDC14A
RAPGEF3
CEACAM1
SENP1
DUSP13
CIC
LIPE
FDFT1
PAFAH1B3
OPHN1
AFM
KIF22
SCGN
LRRC16A
PGM1
DDX1
DNM2
EPB41L2
RIMS1
MOXD1
STX7
RABL2B
KEAP1
DDX43
PTPRH
DCT
SLC35C2
CRYBG3
EPHA6
SCTR
RFX3
RIF1
RAB21
SLC4A4
SMARCA2
RDH8
SESN1
MID2
CXorf41
COL5A3
SRCAP
KIAA0020
CPB2
CHRNA3
KCNN2
CNOT4
PSEN1
CPOX
CLDND1
MOK
HSP90AA1
RBL1
DLGAP4
IGSF9B
CFHR2
NDC80
AP4E1
RSBN1
MAGI3
CXCL2
AFP
COL4A4
TCF7
OSTM1
CDH7
IMPG2
PCNP
EXD2
ARG2
MEF2C
PTPRC
CACNA1S
PKP1
UBA5
STK17B
CDC14B
ZNF510
LRP2
ZNF506
JMJD4
DUSP12
AACS
KIAA0141
SLC13A1
CADPS2
PCDHB4
PCDHA6
PCDHGA2
HSPB11
PHLPP1
ATP8B1
IL12RB2
SMARCD3
WDR70
FYB
MPP4
STRADB
BZW1
PGR
C1QTNF3
ME2
C5orf22
CCNT2
FAM135A
COL19A1
EPB41L3
COBLL1
DLG3
KCNK2
SERTAD4
TRAF5
MRPL22
GEMIN5
OPRK1
NFE2L1
SEMA5B
GSK3B
ITGB5
ERC1
XPO1
C4orf6
RNF13
TRPM3
PALB2
DOPEY1
LYRM2
BCKDHB
KAT6A
ZCCHC6
ULK2
GRHL2
TNPO1
PLOD1
P2RX5
ITGAE
DIS3
PIBF1
TDRD3
NUFIP1
PDS5B
OXCT1
RRAGB
EPYC
CYLD
SLC27A5
ZNF324
ZNF671
ZNF416
ZNF586
ZNF446
ZNF8
ZNF264
RPS5
FAT1
YTHDC1
CHMP2B
SMAP2
PPIE
ZMPSTE24
STARD7
NOA1
REST
HAL
SSH1
GSTP1
APLP2
KIAA1467
SLCO1A2
WBP11
EIF3I
NKAIN1
COL16A1
TXLNA
APOB
NCOA1
AGBL5
EFR3B
KIF3C
RAB10
GCKR
HADHA
MAPRE3
CAD
CD59
CD82
BCORL1
ATRX
TAF9
FCN1
MYNN
MECOM
PREP
HACE1
SEH1L
WDR47
WDFY1
OVGP1
SLC25A24
MAP3K4
PILRA
IGSF9
ABCB1
ZNF213
AKR1B1
CPNE3
RRN3
CTTN
WNT11
MTIF2
DDHD2
TTC39A
EPS15
ORC1
MGST2
CHERP
ATG16L1
USP40
POMGNT1
RAD54L
MAST2
DNAJA1
B4GALT1
CHMP5
NFX1
AQP6
DIMT1
IPO11
FOLH1
EIF2AK1
TXNDC3
EPDR1
SNX10
SEPHS1
MRPL28
HBQ1
ITPKC
CEACAM6
FAT2
RBM22
TMED2
ERO1LB
ZFAND6
HSD17B2
TXLNG
PPEF1
LAT2
HUWE1
ZW10
ALG9
MYBPC2
NOX4
ACOX3
MTMR2
PPP1R15A
HSD17B14
TRIP6
ACHE
FTL
SRRT
BAX
NLK
PIGS
ADAMTS2
TMPRSS11E
ATXN7L3
PGS1
PSMC5
UIMC1
CETP
MMP2
MT3
LPCAT2
GNAO1
OGFOD1
SH3BP2
NOP14
ADD1
L2HGDH
TXNDC16
C14orf166
NID2
GMCL1
SF3B2
KLHDC5
GNAS
DNM1L
PTHLH
PHACTR3
ERGIC2
TFAP2C
AURKA
CASS4
PIR
C11orf67
RFX2
SLC6A14
METTL2A
SULT2B1
ALG6
CNOT3
GP6
PTPN4
DDX18
KHSRP
GNA11
ASAP3
EDEM2
DNMT3B
REM1
TPX2
PDRG1
EPB41L1
SLC15A1
DOCK9
ANKRD10
TGDS
DOCK3
C3orf18
COQ9
TMEM40
KIF9
ARHGAP28
CRLS1
DEFB127
PPP1R13B
ATRN
SMOX
SIGLEC1
FKBP1A
NSFL1C
SLC4A11
C20orf194
ZNF343
EBF4
CPXM1
MAVS
F11
XRN2
DYNLL1
TESC
SNX5
RPL6
SIRPG
MAPKAPK5
P2RX7
ESF1
RBBP9
ANAPC5
SLC23A2
SLC24A6
TMEM230
DZANK1
KDM2B
C20orf26
LHX5
TASP1
OAS1
GCN1L1
RPLP0
PXN
SIRT4
RPH3A
KIF16B
TRMT6
CHGB
PEBP1
TBX5
BRAP
ERP29
NOS1
FUS
IGBP1
FXYD5
ZNF302
GRAMD1A
FXYD3
HEPH
C16orf5
CMTM1
KCNH4
GANAB
GMIP
RBM41
BIRC5
LAG3
MLF2
OTUB2
DDX24
ZBTB25
NECAP1
ARHGAP4
ANKRD24
DHX32
RCOR1
C14orf118
LTBP4
BLVRB
SLC9A1
SPTLC1
PAPOLA
CCNK
PCBP4
RGS1
YPEL3
MRPS33
NDUFB2
NUDC
MAEA
ICAM1
STRN4
IRAK3
LYZ
SI
MUL1
TFAP4
PDCD7
SPG21
FETUB
DNAJB11
LEPREL1
THPO
CHRD
FLT3LG
RAB11FIP3
GNPTG
ZNF268
GOLGA3
PABPC4
CD209
CERS4
MCOLN1
USP48
EFNB1
PDPR
AARS
GLG1
KIF4A
TNRC6A
FCGBP
PLEKHG2
DLL3
NAT14
PITPNM2
EXOC1
RBM27
POU4F3
OSBPL8
NLRC4
PUS7
LAMB4
NRCAM
LAMB1
SLC26A4
SLC26A3
DLD
WDR7
TXNL1
IL5RA
ABCC6
CMTM6
ITGA6
RAPGEF4
SMPX
FH
SEL1L3
TF
CDV3
MYO15A
ALKBH5
APOH
NLRP1
PITPNM3
SPAG7
ORC6
ZFHX4
SLC17A6
CPA1
ZC3HC1
ESR1
RGS17
ANGPT2
TMEM101
CD200
CCDC80
CMA1
PSME1
PPP2R3C
HAUS4
JPH4
MYH7
CEBPE
SLC7A8
OSGEP
SLC22A17
RNF31
SCFD1
G2E3
HECTD1
HNRNPC
RPGRIP1
SUPT16H
TOX4
GEMIN2
TGM1
TINF2
DAZL
TBL1Y
SEMA6A
TRPM7
TYRO3
WDR76
CAPN3
SNAP23
TBX15
PHGDH
COL9A3
EZR
MYL6
EIF2C1
TEKT2
CLSPN
RFFL
UNC13D
MFSD11
DPYSL2
TGFB2
GPATCH2
NUP50
CDC45
COMT
CECR1
VNN3
ECHDC1
LRRFIP2
SEC22C
XYLB
HDAC6
OR1I1
GABRP
KRT31
CDC6
UPRT
CDC23
AAAS
CBX5
FMO2
C1orf9
MSH2
MAP3K1
DHPS
HOOK2
FAM55A
ARCN1
EPB41L4B
TMEM38B
PSMD5
PTGS1
NUP188
CRAT
SH2D3C
NANS
TBC1D2
DFNB31
PDE6C
CWF19L1
SEMA4G
BTAF1
IKZF5
BLNK
TLL2
CYP26A1
TDRD1
SORBS1
CRTAC1
BAMBI
IL11
MYO3A
WAC
CREM
NUBP2
TPSD1
C19orf77
HIVEP1
TREM2
KCNK16
CRISP3
FKBP5
SRPK1
BRPF3
MRPS18A
PGC
TMEM14A
EFHC1
RPS18
BAG6
VARS
NCR2
HSP90AB1
MLN
CDC5L
ITPR3
ZNF184
DSP
SIRT1
HNRNPH3
IFT74
JAK2
IL12RB1
ABL1
ACOT7
SH3GLB1
CDC7
SYDE2
PCSK5
SCD
TMED1
ABLIM1
ERMP1
RAB18
NRP1
PRTFDC1
PALMD
TSPAN15
H2AFY2
FAM21A
MAST3
MZF1
OCEL1
MYO9B
KCNK6
CATSPERG
PSMD8
FBXL19
STX1B
HSD3B7
SETD1A
BCL7C
MAGEB2
EFNA2
CIRBP
ATP5D
C19orf26
PCDH11Y
AMELY
IGFALS
HNRNPM
MARCH2
NDUFB7
TECR
TIMM13
CDC34
MTAP
C19orf21
KIAA0284
POLR2E
POLRMT
HCN2
CDHR5
IZUMO4
RASSF7
GADD45B
PALM
MADCAM1
IGF2-AS1
MKNK2
ARVCF
TRMT2A
RANBP1
ZDHHC8
KLHL22
MED15
SERPIND1
SNAP29
CRKL
LZTR1
MMP11
CECR2
SMARCB1
P2RX6
DERL3
SLC7A4
BCL2L13
DDTL
DDT
GSTT2
OSM
CABIN1
TBC1D10A
SUSD2
SF3A1
GGT5
RNF215
SEC14L2
SEC14L3
SPECC1L
PPIL2
UPB1
YPEL1
SNRPD3
PES1
MAPK1
GGT1
PRODH
PPM1F
SLC35E4
TOP3B
CRYBB3
CYTH4
DGCR14
MFNG
CARD10
LRP5L
SLC25A1
ADRBK2
PLA2G3
LGALS2
GGA1
HIRA
SH3BP1
SEZ6L
LGALS1
HPS4
PIK3IP1
SRRD
PATZ1
TRIOBP
TFIP11
GCAT
GGTLC2
CRYBB1
ANKRD54
EIF3L
NHP2L1
MICALL1
POLR2F
SOX10
CCDC134
DEPDC5
PICK1
TTC28
SLC16A8
CENPM
SEPT3
SLC5A1
SLC5A4
KDELR3
CYP2D6
DDX17
DMC1
TCF20
HSCB
CBY1
TOMM22
RTDR1
XBP1
C22orf28
JOSD1
FBXO7
GTPBP1
POLDIP3
RAB36
TIMP3
PPP6R2
SBF1
SUN2
CYB5R3
DNAL4
C22orf31
MIOX
LMF2
RHBDD3
PACSIN2
TTLL1
RASL10A
AP1B1
HMGXB4
TOM1
NEFH
CHKB
BIK
HMOX1
MCAT
THOC5
MCM5
APOBEC3H
ARSA
TSPO
RASD2
TTLL12
CBX7
PDGFB
ACR
CABP7
RPL3
ZMAT5
RBFOX2
SYNGR1
TAB1
ASCC2
MTMR3
SMCR7L
APOL4
PNPLA5
APOL1
PNPLA3
MYH9
CACNA1I
SAMM50
TXN2
FOXRED2
GRAP2
EIF3D
TNRC6B
SGSM3
IFT27
PVALB
KIAA0930
NCF4
CSF2RB
SLC25A17
UPK3A
FAM118A
KCTD17
ST13
IL2RB
RBX1
EP300
L3MBTL2
CHADL
RANGAP1
ZC3H7B
PHF5A
ACO2
POLR3H
TRMU
PMM1
PPPDE2
CERK
BRD1
ZBED4
MLC1
HDAC10
KCNK10
ABHD4
KHNYN
FKBP3
SDR39U1
CTSG
GZMH
GZMB
RBM23
PRMT5
COCH
AP4S1
POLE2
METTL21D
SOS2
CDKL1
NIN
PYGL
TRIM9
PSMC6
GNPNAT1
DDHD1
CDKN3
CNIH
CGRRF1
ATP6V1D
C14orf105
PLEK2
PIGH
C14orf166B
PSMA3
VTI1B
TIMM9
GSTZ1
KIAA0586
TMED8
SAMD15
AHSA1
DAAM1
ISM2
SPTLC2
RIN3
LGMN
ALKBH1
SNW1
CHGA
ITPK1
DHRS7
PPM1A
SIX4
GALNTL1
ASB2
CEP128
ERH
HIF1A
KIAA0247
SRSF5
SLC10A1
EIF5
SERPINA4
SLC8A3
DICER1
ZFYVE21
MTHFD1
TCL1A
ZC3H14
TELO2
PCNX
BDKRB1
C14orf129
VRK1
PSMC1
PAPLN
RPS6KA5
SMEK1
C14orf93
PSMB5
YY1
ACIN1
CCNB1IP1
TRIP11
APEX1
PABPN1
EFS
ARHGAP5
CINP
DHRS2
SRP54
CPNE6
CHD8
PCK2
DCAF11
PSMA6
NFKBIA
FAM158A
PSME2
BRMS1L
REC8
TM9SF1
SEC23A
GMPR2
PNN
RABGGTA
NFATC4
PLTP
PCIF1
GSS
MMP9
VSX1
TRPC4AP
PYGB
ABHD12
PROCR
GINS1
NINL
CD40
UQCC
ZMYND8
SGK2
IFT52
MYBL2
R3HDML
HNF4A
NDRG3
SLA2
C20orf24
NFATC2
RIMS4
PABPC1L
STK4
SALL4
ADNP
PFDN4
DOK5
CSTF1
BMP7
RAE1
TPD52L2
DNAJC5
TH1L
CTSZ
PRPF6
TUBB1
SLMO2
HRH3
GTPBP5
PSMA7
SLCO4A1
NTSR1
C20orf20
TCFL5
DIDO1
C20orf11
SLC17A9
BIRC7
NKAIN4
ARFGAP1
AVP
COL20A1
CHRNA4
EEF1A2
PTK6
GMEB2
C20orf27
SPEF1
CDC25B
ISM1
RNF24
ARFRP1
C20orf7
SEL1L2
TRIB3
RASSF2
CSNK2A1
SLC52A3
ANGPT4
RSPO4
CDS2
PROKR2
HM13
SNPH
MYLK2
SIRPB1
SEC23B
FERMT1
XKR7
HAO1
PDYN
C20orf160
PLCB4
MYL9
HCK
TM9SF4
C20orf118
CRNKL1
POFUT1
SAMHD1
PAK7
KIF3B
C20orf132
NOP56
MANBAL
IDH3B
MAPRE1
JAG1
CDK5RAP1
SNTA1
OXT
TTI1
E2F1
RPRD1B
PXMP4
CHMP4B
BPI
CST9L
SLC32A1
CST3
ASIP
CST4
ACTR5
WFDC2
AHCY
PPP1R16B
SPINT3
FAM83D
SPINLW1
DHX35
DNTTIP1
MAP1LC3A
SYNDIG1
PIGU
TNNC2
ACOT8
C20orf3
CELF4
ZNF516
CDH20
ADNP2
RBFA
USP14
VAPA
METTL4
LPIN2
SMCHD1
MYOM1
MYL12A
CEP76
ST8SIA5
CEP192
RNMT
SMAD7
LIPG
LAMA1
RNF125
ANKRD12
NOL4
POLI
MIB1
RBBP8
RIOK3
CSTF2
H2BFM
MXRA5
VSIG1
PSMD10
ATG4A
STS
TBL1X
GPR143
PGRMC1
POLA1
MID1
NKAP
RHOXF1
NXT2
GUCY2F
ATP1B4
ALG13
PRPS2
TLR8
MOSPD1
AMMECR1
CHRDL1
WDR13
SUV39H1
PAGE4
SRPX
GLRA2
XIAP
STAG2
ATP11C
MCF2
F9
ABCD1
CCDC22
CACNA1F
SYP
PLP2
BMX
LUZP4
PLS3
NAA10
RENBP
ELF4
SMARCA1
MTMR8
ASB9
ZC3H12B
RBBP7
KCND1
UBE2NL
OPN1LW
SLC25A14
TEX28P2
FMR1
PIM2
SCML2
SLC35A2
PQBP1
RS1
PCSK1N
EMD
TAZ
RAB40AL
PGK1
GATA1
MAGT1
SMS
PHEX
UBL4A
CD99L2
EEA1
GPR50
RP2
PHF16
CDK16
USP11
PCYT1B
BRS3
HTATSF1
VGLL1
CD40LG
TIMP1
KLHL4
GABRE
PCDH11X
FGD1
PIN4
PORCN
ITIH6
MAGED2
RBM3
KLF8
SRPX2
SYTL4
ZDHHC15
CENPI
DRP2
TAF7L
CXorf26
GLA
ARMCX3
BEX4
KIAA0226L
NALCN
FGF14
HTR2A
NDFIP2
TNFSF13B
FNDC3A
MLNR
CDADC1
CAB39L
KLF5
STK24
ACP5
DNAJC3
UGGT2
ARHGEF7
FGF9
SGCG
PARP4
FAM48A
MRPS31
SLC25A15
KPNA3
FLT1
RGCC
KIAA0564
DGKH
KATNAL1
INTS6
IRG1
DHRS12
C13orf33
TSC22D1
CLN5
OLFM4
MSLN
MGRN1
ZNF629
TRADD
HSF4
CORO1A
MAPK3
GDPD3
ELMO3
MT4
PHKB
LYRM1
NUTF2
NUP93
CENPT
TSNAXIP1
NFAT5
LONP2
N4BP1
CBLN1
ARL2BP
PLLP
ZNF423
CCL22
DHODH
CCL17
CTCF
ACD
POLR2C
PARD6A
ZNF821
MMP15
C16orf57
CYB5B
CCDC113
PRSS54
NME3
NDRG4
PSMD7
SETD6
SLC38A7
VAC14
HAS3
TMCO7
COG4
SMPD3
SLC7A6OS
SLC7A6
PLA2G15
ESRP2
FA2H
WDR59
MON1B
CMC2
AXIN1
HCFC1R1
NPRL3
MLYCD
MPG
NECAB2
HSDL1
TAF1C
NAGPA
WFDC1
SEC14L5
COTL1
USP10
CRISPLD2
TSC2
ZNF500
NME4
ABCC1
NOMO3
LMF1
FOXF1
NARFL
MTHFSD
CLCN7
HAGHL
FAM173A
SLC7A5
METRN
FBXO31
STUB1
RHBDL1
NUBP1
UBE2I
ZP2
MEFV
CRYM
EEF2K
SOLH
PIEZO1
GSPT1
ZNF174
CLUAP1
UBFD1
PRSS33
EARS2
TCEB2
GGA2
AQP8
CPPED1
USP31
HMOX2
DNAJA3
CORO7
BFAR
SALL1
TOX3
RBL2
QPRT
XYLT1
PYCARD
RPGRIP1L
MAZ
STX4
CDIPT
BCKDK
KAT8
NOMO1
IL21R
SYT17
TMC5
CCP110
C16orf62
SLC6A2
RNF40
C16orf88
AQP9
AAGAB
IQCH
LACTB
CORO2B
CSK
HERC1
TRIP4
MTFMT
RASL12
AP3B2
ACSBG1
IGDCC4
RAB11A
CTSH
TTC23
CD276
FAH
KIAA1199
RPAP1
HOMER2
EHD4
TMEM87A
ZFP106
CEP152
ATP8B4
OCA2
DTWD1
TGM5
FAM189A1
GABPB1
TJP1
BMF
DMXL2
SCG3
DNAJC17
EIF3J
SPG11
RHOV
VPS18
OIP5
SLC30A4
PLDN
MYEF2
SGK3
PDGFRL
CSPP1
ZDHHC2
BRF2
TRIM35
ZFAND1
RP1
CA2
FZD3
INTS9
RIPK2
EYA1
NBN
TRPA1
CPQ
DECR1
CALB1
IMPAD1
SFRP1
LAPTM4B
UBE2W
POP1
NIPAL2
IKBKB
PLAT
JPH1
DKK4
STK3
GDAP1
RAB2A
EIF3E
TTC35
ESRP1
WISP1
NDRG1
ZC2HC1A
IL7
STMN2
ARMC1
TRPS1
SPAG1
CHRAC1
NCALD
SNX16
GML
UBR5
GSDMD
TSTA3
PYCRL
EEF1D
ANXA13
SQLE
SH2D4A
INTS10
ERI1
SLC39A14
MTMR9
LEPROTL1
DCTN6
R3HCC1
GSR
TNFRSF10A
PPP2CB
ERICH1
NEFM
TUSC3
ARHGEF10
KLHDC4
MCM4
ADAM2
KCTD9
FGL1
ASAH1
BNIP3L
MAN2B1
KCNN4
TULP2
NUCB1
DHDH
GYS1
MAP4K1
CGB2
ECH1
HNRNPL
NFKBIB
LHB
CGB
TUBB4A
SARS2
KCNA7
SNRNP70
CLPTM1
RELB
CLASRP
LIN7B
PPP1R37
FCGRT
PIH1D1
CKM
ARHGEF18
PPP1R13L
PEX11G
ERCC2
DOT1L
PLEKHJ1
SLC17A7
RNASEH2A
KLC3
CD37
SF3A2
AMH
DKKL1
LYL1
OAZ1
TRMT1
STX10
RETN
FCER2
DMPK
CLEC4M
RSPH6A
TBC1D17
IL4I1
TLE6
CCDC130
PTOV1
AES
NOVA2
SGTA
KIR3DX1
LILRB1
MED25
LILRA1
SNAPC2
C19orf53
TIMM44
CCDC61
IL27RA
ASF1B
TNNT1
VRK3
FAM32A
PPP6R1
C19orf44
MED26
OLFM2
RASAL3
AKAP8
EPHX3
ILVBL
ZNF419
SYDE1
CASP14
SLC1A6
AURKC
POP4
CCNE1
URI1
PDCD5
ANKRD27
RPS16
TIMM50
LGALS13
FBL
DYRK1B
CLC
CNTD2
GPI
AKT2
PLD3
PRX
PIAS4
NUMBL
EBI3
CCDC94
SHD
TBCB
FSD1
POLR2I
OVOL3
CLIP3
ZFR2
SLC1A5
PRKD2
TJP3
APLP1
C19orf29
CCDC9
HNRNPUL1
FZR1
BBC3
TGFB1
DENND3
ATP5SL
CEACAM4
PLIN3
MYH14
MRPL4
SIGLEC8
CD79A
LIM2
ICAM4
RPS19
GLTSCR2
NKG7
ICAM5
ETFB
CD33
CEACAM5
CRX
BABAM1
TYK2
SULT2A1
CDC37
NAPA
RABAC1
ATP1A3
MEIS3
PTPRS
CNFN
ZNRF4
MEGF8
KDELR1
CYTH2
GRWD1
GRIN2D
SYNGR4
CLEC11A
CCDC114
CARD8
LIG1
SIGLEC6
ZNF175
PLA2G4C
SIGLEC5
CABP5
HAS1
RAB3D
DBP
TMEM205
CAPS
FAM83E
RASIP1
THEG
FGF21
BCAT2
MIER2
PLEKHA4
PPP2R1A
TNPO2
WDR83OS
CACNG7
GCDH
LILRB5
KLF1
DNASE2
MAST1
LENG1
PRPF31
TFPT
JAK3
RPL18A
SLC5A5
KCNN1
ARRDC2
PIK3R2
RAB3A
PDE4C
ISYNA1
ELL
CRTC1
COMP
UPK1A
COPE
DDX49
ETV2
ATP4A
ARMC6
TMEM147
GAPDHS
MAG
TMEM59L
HAMP
USF2
LSR
KXD1
FKBP8
SUGP1
HPN
ZNF14
SCN1B
PBX4
ERF
GSK3A
ATP13A1
ZNF574
GRIK5
SIPA1L3
ZNF85
ETHE1
CADM4
SMG9
AVL9
RUNDC3B
C7orf63
GTPBP10
RASA4
CDK6
PMPCB
DNAJC2
TFPI2
BET1
NAMPT
TWISTNB
PIK3CG
PON3
PON2
ITGB8
HBP1
DUS4L
SP4
WDR91
DNAH11
CBLL1
DLX5
MTPN
STEAP1B
PTN
MPP6
DFNA5
ATP6V0A4
ZC3HAV1
TTC26
OGDH
NPVF
ADAP1
TFEC
H2AFV
CAV2
CAV1
MET
RNF32
LMBR1
WNT2
HOXA1
DNAJB6
HOXA2
HOXA3
LFNG
HOXA5
HOXA6
BRAT1
IQCE
ANKRD7
VIPR2
TSPAN12
SSBP1
HOXA13
C7orf58
EVX1
HIBADH
TAX1BP1
CPVL
CHN2
GRB10
ABHD11
COBL
FKBP14
PLEKHA8
STX1A
NOD1
GARS
CRHR2
EPHB6
FAM188B
GHRHR
CASP2
CHCHD2
CCL24
HSPB1
NPTX2
PDAP1
BUD31
PTCD1
CYP3A5
ZKSCAN1
EIF3B
SNX8
NUDT1
PTPRZ1
TAF6
WASL
HYAL4
SPAM1
AIMP2
TFR2
FSCN3
MOSPD3
PAX4
PCOLCE
FBXO24
PPP1R17
RBM28
USP42
IMPDH1
AGFG2
LSM5
SERPINE1
AP1S1
MOGAT3
C1GALT1
PLOD3
RPA3
ZNHIT1
CLDN15
NOBOX
GLCCI1
MYL10
PHF14
NRF1
TMEM106B
EZH2
CEP41
ZNF862
SFRP4
MEST
MEOX2
ANKMY2
ACTR3C
POU6F2
TSPAN13
RARRES2
AGR2
AHR
CHCHD3
GIMAP2
TMEM176B
GLI3
PSMA2
MRPL32
C7orf44
BLVRA
URGCP
C7orf42
RHEB
PRKAG2
AEBP1
POLD2
MYL7
GCK
BCL7B
YKT6
TBL2
GALNTL5
CLIP2
EIF4H
LIMK1
SPATA6L
SLC1A1
LHX2
FKTN
FSD1L
CNTNAP3
SPIN1
C9orf95
TMEM245
PRUNE2
MEGF9
TRIM14
CORO2A
TGFBR1
SEC61B
C5
OGN
ASPN
ECM2
TLE4
LHX6
PTGR1
SUSD1
AMBP
AKNA
TNFSF8
DNM1
ENG
AK1
CDC37L1
RLN2
RLN1
C9orf46
TBC1D13
KIAA1432
KDM4C
DOCK8
KANK1
ELAVL2
NCS1
TESK1
KCNT1
CA9
FUBP3
TYRP1
CREB3
RGP1
MPDZ
LHX3
DDX58
EDF1
PIP5K1B
GLIS3
BAG1
RAPGEF1
NPDC1
APBA1
SETX
SH3GL2
PTGDS
ABCA2
SHB
UBE2R2
FAM108B1
EXOSC3
ZFAND5
DVL1
PDLIM1
CCNJ
DNTT
GATA3
ATRNL1
HPS1
PHYH
RASSF4
DNMBP
RAB11FIP2
CXCL12
ERLIN1
EIF3A
PKD2L1
CUBN
TRDMT1
RBP3
GDF10
DDX50
MAPK8
SEC23IP
ATE1
NSMCE4A
PLEKHA1
KIAA1274
UNC5B
CDH23
C10orf54
SPOCK2
MICU1
PPP3CB
FAM190B
BMPR1A
MINPP1
ACTA2
LIPA
TLX1
C10orf2
LZTS2
SFXN3
KAZALD1
FBXW4
FGF8
NPM3
TNKS2
PITX3
GBF1
ARHGAP21
CPEB3
FBXL15
CUEDC2
SUFU
ANKRD26
ACBD5
LHPP
LARP4B
GTPBP4
C10orf137
BCCIP
MTPAP
NEURL
SH3PXD2A
PITRM1
OBFC1
MAP3K8
DKK1
EBF3
GLRX3
SORCS1
FAM208B
XPNPEP1
SMC3
SHOC2
TFAM
CCDC6
CUL2
CCNY
UBE2S
RPL28
ZMIZ1
DNAJC12
PPIF
PBLD
TSPAN14
LGI1
TBC1D12
CYP2C18
KRT23
CRYBA1
NUFIP2
GIT1
TADA2A
AATF
DHRS11
ZNHIT3
MLLT6
PSMB3
CWC25
RPL19
FBXL20
RUNDC3A
UBTF
CSF3
PSMD3
CASC3
RAPGEFL1
RGS9
RNF43
WNT3
ASPA
RAD51C
SEPT4
MTMR4
TRIM37
P2RX1
DHX40
KRT37
TUBD1
KPNB1
GOSR2
PNPO
RPS6KB1
TRIM16L
CDK5RAP3
CBX1
RECQL5
PIGL
GALK1
INTS2
CAMTA2
MED13
HOXB6
ENO3
PFN1
RNF167
SLC25A11
RASD1
CHRNE
RAI1
NUP88
C1QBP
SLC6A4
BLMH
CPD
GOSR1
CCDC47
MED31
DRG2
FTSJ3
AKAP10
ALDH3A1
SMARCD2
ICAM2
SYNGR2
B9D1
UTP6
DDX5
C17orf75
CYTH1
PSMD11
LGALS3BP
ASIC2
CCL7
CCL2
CCL8
CCL1
PEX12
HNF1B
KRT32
DHX58
KAT2A
RAB5C
NAGLU
HSD17B1P1
HSD17B1
MLX
CNTNAP1
ABI3
EZH1
DLX4
COL1A1
SGCA
AARSD1
MRPL27
VAT1
LRRC59
RND2
ALOX12
HDAC5
ABCC3
LUC7L3
PPY
MPP2
SMURF2
DUSP3
CACNG1
EFTUD2
HLF
SLC16A6
PRKAR1A
EFNB3
FAM20A
YWHAE
MMD
RANGRF
DPH1
MAP2K6
DHRS7B
WSB1
RCVRN
MYH1
SLC9A3R1
MYH3
NAT9
TMEM104
SEBOX
TNFAIP1
IFT20
TMEM97
CDR2L
PMP22
FOXN1
UNC119
ALDOC
SUPT6H
RAB34
PHF12
PHOX2B
TMEM33
GABRA4
GNRHR
SLAIN2
OCIAD1
UGT2B10
CWH43
DCUN1D4
USP46
SULT1E1
ODAM
SMR3A
CHIC2
NMU
KIAA1211
LAMTOR3
PF4V1
NFKB1
AREG
MANBA
UBE2D3
MAPK10
ELF2
NDUFC1
UCP1
TBC1D9
ZNF330
INPP4B
GAB1
KLHL2
IL2
CPE
RPL34
WFS1
ANXA10
GRPEL1
GAR1
FRG1
CLCN3
AADAT
GALNT7
DHX15
SOD3
SEPSECS
CPZ
TRIM2
SLC2A9
FBXW7
NEIL3
TBC1D19
CLNK
WHSC1
SH3D19
STIM2
NKX3-2
MFSD10
GLRB
BST1
RAPGEF2
HGFAC
SNX25
LRP2BP
UFSP2
KLF3
KLHL5
FAM149A
NCAPG
UGDH
PPARGC1A
DDX25
CRYAB
DBX1
HTATIP2
CTSC
CCDC34
ZBTB16
ELP4
ZNF259
MTCH2
FNBP4
TECTA
SC5DL
CRTAM
C11orf63
B3GAT1
HSPA8
P2RX3
VWA5A
DNAJC4
SIAE
SNX15
LPXN
DTX4
ATG2A
EHD1
OSBP
UNC93B1
PUS3
DCPS
SUV420H1
FOXRED1
PPP6R3
NRXN2
MS4A6A
MS4A4A
ST3GAL4
CPT1A
CCND1
CCDC86
PRPF19
TMEM109
CCKBR
HPX
TRIM3
CHORDC1
FOLR1
C11orf51
FOLR3
PANX1
ARHGEF17
APOA5
APOA4
APOC3
CEP164
RNF141
KIAA1377
EIF4G2
IL10RA
GALNTL4
BIRC2
UBE4A
DDX6
UPK2
CBL
PVRL1
HIPK3
C11orf41
FBXO3
PDHX
SLC1A2
COMMD9
SLC15A3
CD5
ACCS
SCGB2A2
MDK
AMBRA1
MADD
PTPMT1
NAA40
CARS
SLC22A18
CD81
SLC35F2
C11orf21
ELMOD1
CALCA
SOX6
C11orf58
PITPNM1
RPS13
AIP
NUP98
NDUFS8
TCIRG1
CHKA
EXPH5
HPS5
GTF2H1
POU2AF1
PTPN5
VWF
PSMD9
LEPREL2
PPFIBP1
PRPF40B
CD69
PRDM4
CLEC2B
COQ5
SELPLG
CORO1C
ASIC1
DAO
CAPRIN2
TSPAN11
KCTD10
SLC11A2
MLEC
MVK
CSRNP2
CAMKK2
BIN2
IL23A
ATP5B
PTGES3
SYT10
BCL7A
RSRC2
CYP27B1
MYF6
MYF5
LIN7A
KRT18
ACSS3
TENC1
GLI1
PPM1H
METAP2
LTA4H
ELK3
SLC6A12
WNT5B
MAGOHB
TRPV4
ITFG2
FOXM1
PRR4
PRMT8
PARP11
ARPC3
GPN3
VPS29
FGF6
MYL2
RAD51AP1
CUX2
SH2B3
AKAP3
MANSC1
KCNA1
DUSP16
CREBL2
ACAD10
ALDH2
CDKN1B
GPRC5D
NAA25
GSG1
SCNN1A
LTBR
OGFOD2
CDK2AP1
OAS3
OAS2
ART4
MGP
RASAL1
ARHGDIB
GTF2H3
EIF2B1
DDX55
SLC38A1
RERGL
ENDOU
C12orf49
VDR
FZD10
RFC5
STX2
GPR133
COPZ1
TBC1D30
CAND1
IL26
IFNG
RAB5B
MDM1
NUP107
CNOT2
TIMELESS
CPSF6
KRR1
MRPL51
GAPDH
NOP2
CHD4
ACRBP
UHRF1BP1L
COPS7A
ING4
GNB3
CDCA3
CHPT1
USP5
TPI1
GNPTAB
SPSB2
ENO2
ATN1
C12orf57
PTPN6
LPCAT3
NT5DC3
SLCO1B3
APOBEC1
NANOG
SUDS3
GOLT1B
GYS2
LDHB
PRKAB1
CMAS
HCFC2
ST8SIA1
CLEC4A
KIAA0528
AICDA
RAB35
PHC1
COX6A1
GATC
RFX4
RIC8B
SRSF9
FGFR1OP2
KLRB1
COL12A1
BTN3A3
TDP2
FRK
DSE
RWDD1
RSPH4A
MAK
TMEM14C
PAK1IP1
GCNT2
C6orf162
NEDD9
CEP85L
ADTRP
ASF1A
MCM9
FAM184A
RNGTT
MAN1A1
GABRR2
SERINC1
HDDC2
TPD52L1
HINT3
NCOA7
FAM65B
SASH1
UST
LY6G5C
ULBP1
FBXO5
MTRF1L
PPARD
OPRM1
FANCE
TULP1
SLC26A8
MAPK14
RHAG
KCTD20
STK38
SRSF3
SOD2
MRPL18
IL17A
IL17F
MCM3
RNF8
PHACTR1
MDGA1
ICK
FBXO9
CD83
MDN1
GLP1R
SAYSD1
BMP5
BACH2
RBM24
CAP2
TREML2
ZNF451
BAG2
RAB23
TSPO2
FHL5
GPR63
KHDRBS2
FBXL4
CCNC
PRDM13
E2F3
PTP4A1
SIM1
ASCC3
HDGFL1
BVES
COL9A1
MED23
WASF1
GPLD1
ALDH5A1
AIM1
VNN1
VNN2
ACOT13
SMAP1
RPS12
C6orf62
B3GAT2
GMNN
EYA4
SOBP
NR2E1
SNX3
SLC17A2
HBS1L
TRIM38
PEX7
ZBTB24
FIG4
PERP
KIAA1244
SLC16A10
HECA
GPR126
PHACTR2
EPM2A
OR14J1
OR5V1
OR12D3
SLC39A7
HSD17B8
CCR6
TAPBP
UNC93A
SLC22A2
PHF1
CUTA
PACRG
QKI
C6orf118
PDE10A
MDFI
TFEB
SMOC2
CCND3
BYSL
FAM120B
TBP
GUCA1B
PRPH2
KIAA0240
PPP2R5D
MRPL2
PTK7
SRF
CUL9
NUDT3
C6orf108
DUSP22
EXOC2
COX7A2
TMEM30A
GMDS
SENP6
IMPG1
VEGFA
PRPF4B
TTK
SLC29A1
WISP3
BTN2A1
LAMA4
FAM46A
CLIC5
FBRSL1
ENPP5
LY86
PRSS16
MEP1A
TBX18
ERBB2IP
PCDHB2
HARS2
NUDT12
CEP72
MAN2A1
SEMA5A
C7
PAPD7
GHR
HMGCS1
DAP
NME5
BRD8
KIF20A
NNT
MRPS30
HSPA9
MRPS27
PFDN1
HBEGF
SLC4A9
LOX
GZMK
CDH9
APBB3
TMCO6
SPARC
IK
HMGCR
COL4A3BP
FAF2
HAND1
PCDHB3
PCDHB5
PCDHB6
PCDHB7
PDE8B
CLK4
PCDHB15
HAVCR1
GRM6
ITK
RNF130
THG1L
ARSB
CLINT1
THBS4
CNOT6
IL12B
BTNL8
TTC1
MSH3
RASGRF2
GABRG2
CCNG1
POLR3G
DROSHA
CDH6
LMNB1
ARRDC3
GOLPH3
SUB1
NPR3
FAM172A
SLC27A6
TARS
IRX4
LNPEP
PDE4D
RAD1
BRIX1
AGXT2
PRLR
SLC12A7
IL4
RAD50
IL5
ST8SIA4
GNPDA1
PCDH12
SKP1
NUP155
PPP2CA
FGF1
NR3C1
C5orf15
PPWD1
LIFR
TRIM23
C5orf44
C9
SEC24A
TXNDC15
TTC33
RARS
WWC1
H2AFY
TCERG1
DPYSL3
SMAD5
CSNK1A1
HMGXB3
ERGIC1
PDGFRB
CDX1
ATP6V0E1
BNIP1
STC2
CPEB4
HRH2
DBN1
ZNF346
UNC5A
EHHADH
CNTN3
SMC4
ACTR8
TBCCD1
TIMMDC1
CRBN
KNG1
HRG
BCL6
HGD
CLDN16
ARL6
NPHP3
CD86
AMOTL2
NIT2
FAM162A
OGG1
KPNA1
PCCB
UBE3A
ARMC8
CEP70
RBP2
RBP1
SLC25A36
GRK7
RNF7
TFDP2
XRN1
KAT2B
BCHE
SERPINI2
PDCD10
LRRC31
WNT5A
PFKFB4
COL7A1
FGF12
PRKAR2A
HES1
USP4
ACAP2
ECT2
GNAT1
GNAI2
TFG
USP9Y
HYAL1
TUSC2
NPRL2
RPL24
CYB561D2
C3orf14
FXR1
CBLB
BBX
IFT57
GNB4
HHLA2
IQCG
GBE1
MORC1
UMPS
NCBP2
SNX4
C3orf52
FRMD4B
SLC41A3
ROPN1B
PLXNA1
ATP6V1A
ABTB1
PODXL2
UPK1B
CSPG5
KLHL18
SCAP
CCDC48
KIAA1257
NEK11
MRPL3
PLSCR4
HEMK1
CISH
MAPKAPK3
ACVR2B
WDR48
COMMD2
GORASP1
PEX5L
RRP9
ABCC5
AADAC
ABHD14B
EIF1B
ARHGEF26
KLHL24
PLCH1
VIPR1
DNAH1
SSR3
ZBTB47
TNNC1
NKTR
CLCN2
FOXP1
EIF4G1
SPCS1
NEK4
SLC4A3
INO80D
EEF1B2
ADAM23
DGUOK
MOB1A
KANSL3
LMAN2L
RTKN
TTL
IL1A
CCL20
PIKFYVE
KCNIP3
FAHD2A
NCL
ACTR1B
SLC35F5
ZAP70
ACTR3
STEAP3
EPB41L5
TFCP2L1
TP53I3
DNAJC27
POMC
STAM2
OTOF
GPD2
CENPA
CYTIP
ACVR1
TANC1
SLC30A3
MPV17
GTF3C2
EIF2B4
NRBP1
ITGB6
FNDC4
ITGA4
PSMD14
SNX17
ASB3
PPM1G
PDE1A
REEP6
PCSK4
GCG
APC2
IFIH1
RPS15
GCA
INO80B
MOGS
TTC31
NDUFS7
PCGF1
GRB14
CLIP4
TLX2
SPTBN1
AUP1
RTN4
HTRA2
LOXL3
DOK1
GALNT3
POLE4
TACR1
CCDC88A
ACADL
FAM176A
MRPL19
LANCL1
WDR75
EFEMP1
REG1A
FANCL
FN1
STAT1
GLS
PAPOLG
DNAH6
PECR
UNC50
IGFBP2
ELMOD3
IGFBP5
USP34
EFHD1
KCNJ13
CCT4
GGCX
NEU2
EHBP1
OTX1
TXNDC9
COQ10B
GNLY
SF3B1
ST3GAL5
CHST10
PDCL3
MOB4
HSPE1
KDM3A
PLCD4
CHMP3
ZNF142
IL1R2
PRKAG3
SMYD1
IL1R1
WNT6
IL1RL2
IL1RL1
IL18R1
IL18RAP
SLC9A2
FHL2
MLPH
CNPPD1
UXS1
ABCB6
STK16
SLC5A7
HDLBP
PPP1R7
PASK
STK25
TPO
PROC
ID2
TAF1B
HPCAL1
ODC1
BIRC6
NOL10
PLEKHB2
GORASP2
STRN
CEBPZ
PRKD3
DCAF17
QPCT
RAB3GAP1
SLC25A12
FAM82A1
DLX2
LCT
DARS
SRSF7
SDC1
PLCL1
SLC1A4
SOS1
KYNU
WIPF1
ORC2
COX7A2L
PNO1
ORC4
PLEK
RND3
ATF2
THADA
AAK1
TRAK2
C2orf42
TIA1
PCYOX1
KISS1R
EPAS1
ARID3A
SUMO1
CD207
GRIN3B
VAX2
ATP6V1B1
NFE2L2
MSH6
PLEKHA3
SPR
EPHA4
PARD3B
FARSB
ALMS1
BCL9
PRRX1
DHCR24
DNAJC16
MARK1
TNR
MORN1
GPX7
CACYBP
SCP2
TPSG1
PAPPA2
RALGPS2
ANGPTL1
CEP104
FAM20B
TCEANC2
TMEM59
LRRC42
WRAP73
NPHS2
MRPL37
ICMT
RPL22
CHD5
QSOX1
STXBP3
PHF13
ERRFI1
PARK7
KIAA1324
OPRD1
AMPD2
SRSF4
MECR
KCNC4
EDEM3
WDR77
ATP5F1
RAP1A
HDAC1
CAPZA1
S100PBP
RNF19B
SCAMP3
TRIM62
ASH1L
DLGAP3
SFPQ
RHOU
GON4L
ARHGEF2
LAMTOR2
MEF2D
DOCK7
SRM
DLEU2L
FBXO2
FBXO6
C1orf21
SWT1
MAD2L2
DNAJC6
LEPR
IVNS1ABP
KIAA2013
MFN2
PRG4
MIIP
SMG7
NCF2
PDC
SLC35D1
PLA2G4A
GADD45A
PRAMEF1
PRAMEF12
WLS
PRDM2
RGS2
RPE65
TROVE2
AMPD1
UCHL5
BCAS2
SRSF11
CTH
AGMAT
OLFML3
FPGT-TNNI3K
CFHR3
PLEKHM2
CRYZ
PHTF1
ZBTB17
CD58
TFAP2E
CD2
TTF2
NR5A2
KIF21B
TMEM9
ADPRHL2
MAP7D1
WARS2
HAO2
OSCP1
MRPS15
EXOC8
GNPAT
TSNAX
C1orf109
RRAGC
TBCE
NID1
LGALS8
NT5C1A
HPCAL4
MTR
BMP8B
MYCL1
SIPA1L2
ZP4
RLF
KMO
ZNF684
KCNQ4
RIMS3
AKT3
ETV3
ACADM
ST6GALNAC5
SLAMF1
CD48
LPHN2
PADI2
SDHB
MFAP2
RPF1
KDM5B
UAP1
ACTL8
CTBS
RGS4
KLHL12
IGSF21
SSX2IP
ZNHIT6
PLA2G2D
RBBP5
GBP3
GBP1
KIF17
GPR89A
CDK18
RAB7L1
CD160
TXNIP
ECE1
HMGCL
GALE
ID3
CR2
CD46
PRPF3
APH1A
LEPRE1
SLC2A1
EBNA1BP2
CDC20
MPL
ARTN
IPO13
ATP6V0B
B4GALT2
ERI3
PTCH2
AKR1A1
PRDX1
PIK3R3
TSPAN1
BLZF1
C1orf114
SLC19A2
FAAH
NSUN4
TMED5
C1orf129
DR1
FMO6P
CNN3
PRRC2C
F3
ABCD3
VAMP4
DPH5
FASLG
PTBP2
TNFSF4
PRDX6
DARS2
HSD11B1
IRF6
DIEXF
SERPINC1
RCAN3
SYF2
C1orf63
SLC35A3
RCOR3
STMN1
FAM54B
MAN1C1
NEK2
RPS6KA1
DHDDS
NENF
NSL1
PROX1
ARID1A
CENPF
RPA2
PPP1R8
STX12
MARC2
SLC5A9
OSBPL9
TXNDC12
ESYT2
CD3EAP
MESDC2
RCN2
CHRNB4
MUC5B
CTSD
COLEC11
STAG1
A4GNT
STK11
MLL
TREH
IFT46
MMP8
APOA1
ZNF541
SLC8A2
KPTN
RPS25
KIF14
TNNT2
DDX59
CAMSAP2
ATF6
CRYGD
MREG
TNP1
FASTKD2
NRP2
CREB1
KLF7
TTR
B4GALT6
C1orf54
CA14
CASC1
LRMP
ATP10B
SPCS2
USP35
ELOVL4
FILIP1
HMGN3
UBE3D
CNR1
SPACA1
ANKRD13C
SGIP1
PHF3
ZC2HC1B
ADGB
PLAGL1
FBXO30
TNFAIP3
AKAP7
RAB32
MYB
ALDH8A1
SGK1
RNF146
ARG1
CTGF
TCF21
PMFBP1
FBXL5
MED28
SLC16A7
TMEM5
ZNF430
VAMP8
DCLRE1B
MYL12B
FOXO3
ARMC2
GHRH
RPN2
TGIF2
CASQ2
OLFM3
PKD2
ABCG2
SPP1
STBD1
CCNI
RARRES1
MFSD1
RAB3GAP2
FAM86A
PPL
UBN1
KLF12
UCHL3
PCDH17
HS1BP3
C2orf43
WDR35
CCND2
FGF23
ELL2
DNAH7
CYP20A1
NDUFB3
GTF3C3
SATB2
UBE2B
TRPM6
GDA
KLF9
TJP2
C2orf40
ITGB1BP1
CPSF3
PIGZ
SENP5
CCDC92
C1orf198
TRIM67
HEATR1
PTBP3
RAD23B
FKBP15
CTNNAL1
FAM206A
WDR34
SET
PPP2R4
GLE1
RAB14
CNTRL
TRIM32
FBXW2
PHF19
NEK6
BSPRY
PPP6C
NDUFA8
HDHD3
RBM18
SLC46A2
HSDL2
MAPKAP1
NR4A3
INVS
GALNT12
DENND1A
ALG2
CSF3R
KDSR
VPS4B
ONECUT2
C19orf25
ZBTB45
YLPM1
DCAF4
PROX2
VSX2
FCF1
PGF
IFI27L2
C14orf45
NEK9
ACYP1
IFT43
NPC2
DNAL1
IRF2BPL
ACOT2
LTBP2
KIAA0317
MLH3
TTLL5
FLVCR2
ABCD4
DLST
PPP4R4
TGFB3
ZC2HC1C
SLIRP
RBM25
ALDH6A1
GPR68
ESRRB
EIF2B2
C14orf102
COQ6
ZNF410
RHOQ
GPR75
SUPT7L
KLHL29
DNMT3A
TMEM214
ATAD2B
FKBP1B
ATL2
YPEL5
FAM98A
YIPF4
AFTPH
LGALSL
CNRIP1
BCL11A
CRIPT
EPCAM
SLC17A5
OGFRL1
FAM178A
IDE
TECTB
ELOVL3
IFIT3
NKX2-3
IFIT2
GPAM
CUTC
PPP1R3C
PYROXD2
CNNM1
MXI1
SMNDC1
C10orf88
HELLS
PRLHR
TCTN3
FAM45A
AVPI1
WDR11
C10orf76
KCNIP2
CCDC147
GOT1
CPN1
C10orf95
SFRP5
GNA13
HOXB8
KANSL1
HOXB5
HOXB7
CRHR1
HOXB3
HOXB1
DUSP1
PANK3
MSX2
TEK
RCL1
C9orf82
C9orf11
MOB3B
INSL6
INSL4
MLANA
CD274
IFNA6
IFNA8
GRIA2
NUP43
MTHFD1L
LRP11
C6orf97
PCMT1
PLEKHG1
MYCT1
CXorf21
MAGEB4
CYSTM1
WDR55
ARAP3
PCDHB8
PCDHB10
PCDHB14
PCDHB12
SLC25A2
TNN
MRPS14
CENPL
TNFSF18
GORAB
GPR31
ACAT2
TCP1
TTLL2
SNX19
KCNJ5
MSANTD2
TP53AIP1
TEX11
ARR3
PDZD11
SLC10A7
NUDCD1
ENY2
MASTL
KIAA1217
SEPT7L
LYZL1
MRC1
PLXDC2
EPC1
IQSEC3
CCDC77
TAF12
ENOX1
TNFSF11
MTRF1
SPG20OS
SOHLH2
DNAJC15
PROSER1
UFM1
WBP4
ELF1
SMAD9
HSPH1
KBTBD7
ALG5
EXOSC8
ETF1
TGFBI
FAM53C
SIL1
PAIP2
MYOT
KDM3B
EGR1
SERP1
PLS1
ZFP30
NR2C1
UTP20
TMPO
ARL1
GLT8D2
MTERFD3
SOCS2
NFYB
CCDC53
APAF1
DUSP4
CLU
TNFRSF10B
SORBS3
PTK2B
CHRNA2
ADRA1A
PPP3CC
PDLIM2
EPHX2
RNF170
NPPB
UBIAD1
TARDBP
TNFRSF8
PRAMEF2
ZNF706
LYPLA1
CRISPLD1
COPS5
RDH10
EPX
AKAP1
COIL
TRIM25
SCPEP1
SPOP
TBX2
SLC35B1
TBX4
DYNLL2
TEX14
FAM117A
NCAPH
LRAT
KIAA0922
MND1
TRIM6
ABCC11
PAPD5
ADCY7
CEP89
TSHZ3
ECHDC2
TAS2R8
PLBD1
TAS2R10
PRB2
PYROXD1
IAPP
KCNJ8
TAS2R7
BCL2L14
TAS2R9
PSPC1
ZNF549
A1BG
ZSCAN18
ZNF211
PDZRN3
RGSL1
LHX4
RNF2
TRMT1L
SEC22A
CSTA
DPPA4
POPDC2
B4GALT4
NAA50
CD80
KIF18A
GJA8
PPPDE1
MAPK8IP1
CRY2
PEX16
DEPDC7
CAT
PILRB
ZMYM2
GJB6
GJA3
TBC1D15
BAI2
HCRTR1
ZCCHC17
FABP3
KHDRBS1
TMEM39B
CCRL2
CCR2
RNF115
POLR3GL
GHSR
TNFSF10
ZNF639
SLITRK3
PIK3CA
PDS5A
TMEM156
LIAS
CPXM2
TMEM54
ZSCAN20
CSMD2
HPCA
LRIF1
ADORA3
CLCC1
GPSM2
GTDC1
CXCR4
ZRANB3
ACVR2A
POLK
SV2C
FLT3
RPL21
MTIF3
GTF3A
RASL11A
UBL3
FYTTD1
MTERFD2
XPNPEP2
SASH3
OCRL
PAEP
OBP2A
MRPS2
TBX22
FMOD
MYOG
LAX1
PLG
KIAA1191
COPA
CD244
LY9
HS3ST2
RBBP6
ZC3H7A
PRM2
SERAC1
ANXA11
LDB3
OPN4
FAM35A
FAM213A
ZNF205
NAA60
RPL5
ODF2L
PTGFR
CCDC76
LRRC39
RWDD3
ZNF644
CCDC18
RPAP2
PQLC1
NBPF14
BBS9
PMS2
ZMIZ2
OCM
SEPT7
EEPD1
KIAA0087
KLHL7
HERPUD2
CBX3
HNRNPA2B1
WIPF3
NXPH1
NPY
FAM126A
HOXA7
INHBA
FKBP9
NT5C3
ARL4A
CCZ1
POLM
RAMP3
FTSJ2
TWIST1
SMU1
GLIPR2
MCART1
CLTA
RECK
SPINK4
OR2S2
TAF1L
ACO1
KIAA1045
DNAI1
DCAF10
CNTFR
KIAA1549
TRIM24
C7orf49
CALD1
AKR1D1
NUDT10
SFTPA1
NEUROG3
PLAU
SRGN
CHST3
BICC1
CISD1
EGR2
ECD
P4HA1
SLC25A16
ZWINT
VPS26A
RBM19
CIT
IFT81
ACADS
HVCN1
DDX54
MED13L
CDKN2C
RNF11
RASSF8
BHLHE41
SSPN
ITPR2
CCDC91
NECAB1
WWP1
ACOT9
PRDX4
DDX39A
PKN1
C19orf43
CD97
WDR83
GIPC1
ACTRT1
CCDC70
SPRYD7
EBPL
ATP7B
ZC3H13
NLN
CENPK
OPTN
ITIH5
ATF1
TSFM
NEUROD4
ARHGAP9
NCKAP1L
MMP19
PFDN5
SPATS2
ORMDL2
NR4A1
PDE1B
HOXC13
CDK2
LRP1
HOXC11
C12orf44
NFE2
HOXC12
IKZF4
SMUG1
TUBA1B
METTL21B
KBTBD4
SARDH
DBH
ATPAF1
STIL
HJURP
IL13RA2
COL10A1
AMD1
NDUFAF4
USP45
PLP1
SERPINA7
MORF4L2
H2BFWT
RAB9B
NRK
FAM199X
ESX1
MAGEA9B
ATXN3L
RAB9A
METTL8
TTC21B
NMI
TNFAIP6
ACVR1C
BAZ2B
SLC36A1
LPGAT1
BATF3
G0S2
KCNJ2
RAP2C
EXOSC9
PLA2G12A
B9D2
ADCK4
PFKFB2
C4BPA
C4BPB
RAB38
GPR83
EIF2C2
MXD4
CKS2
WDR69
ACSL3
CHPF
DNPEP
INHA
MOGAT1
OBSL1
FAM124B
SLC12A4
C16orf48
MC3R
GCNT7
CTCFL
FAM210B
PI3
FAM209A
SNX21
SLPI
WFDC3
TTPAL
PREX1
KCNS1
SLC12A5
ARHGAP40
SDC4
NCOA3
PIGT
SEMG2
MATN4
NCOA5
VAPB
PARD6B
ATP5E
CHD6
PLCG1
TOX2
SRSF6
GDAP1L1
GTSF1L
ARFGEF2
ZNFX1
ZNF831
EDN3
CSE1L
TMEM189-UBE2V1
RAB22A
PTGIS
STAU1
CDH26
SNAI1
MOCS3
STX16
PPP4R1L
PMEPA1
RNF114
ANKRD60
DDX27
RBPJL
SEMG1
C20orf85
BCAS4
KCNK15
TP53TG5
PCK1
ZBP1
NEURL2
MAGEA10
MTRR
FASTKD3
PEPD
CHST8
IQSEC2
VAMP7
IL9R
XG
STAMBP
NAGK
MCEE
PAIP2B
SNRNP27
MPHOSPH10
IL17C
ATP8A1
USP22
POF1B
HIF3A
ZNF576
IRGC
ZNF45
LYPD3
PSG8
CEACAM8
NDP
USP9X
CRISP2
F13A1
GRM4
TRERF1
PACSIN1
BTN2A2
SIRT5
HIST1H4B
MRS2
WRNIP1
RRP36
BTN1A1
SNRPC
SLC17A3
SLC17A1
SERPINB6
XPO5
ABCC10
HIST1H1D
HIST1H4G
PEX6
NQO2
PRICKLE4
C6orf130
UNC5CL
AARS2
HIST1H1A
ZNF391
RPS10
MOCS1
HIST1H2BJ
MED20
OR2B6
TBCC
SPDEF
TCP11
MAD2L1BP
HIST1H3B
APOBEC2
KLHDC3
GNMT
DNAH8
TREM1
MEA1
KLHL31
COL21A1
CDKN1A
SOX4
GLO1
CPNE5
KCNK17
RREB1
SSR1
RIOK1
NRN1
SLC35B3
RPP40
ATXN1
NUP153
DEK
EEF1E1
CRISP1
RUNX2
OPN5
GCM2
LRRFIP1
RAB17
CXCL6
EREG
SPRYD5
C11orf9
SCGB1D2
SCGB2A1
AHNAK
TMEM111
C3orf32
WNT1
SH3TC1
CNOT1
LRRC29
BBS2
MT1G
MT2A
C16orf70
GOT2
DOK4
PIWIL1
GPR18
CLYBL
TMTC4
RAP2A
SLC10A2
ABCC4
EFNB2
SOX21
TM9SF2
C17orf53
KIF25
IRF1
UPF3B
RNF113A
SEPT6
FAM70A
NDUFA1
AMELX
ATP5S
BMP4
PTGER2
FAM193A
GRK4
SOX9
TEKT3
MYH2
HS3ST3B1
SLC25A35
MRPS7
GGA3
ARMC7
NUP85
SLC25A19
MIF4GD
NT5C
MSTO1
C1orf61
TTF1
GTF3C4
DDX31
BARHL1
KIR2DL1
PPP1R12C
MBOAT7
SRMS
OPRL1
SLC2A4RG
NPBWR2
C20orf195
BHLHE23
PPDPF
IL1B
PLGLB2
IL37
CHCHD5
PAX8
INSIG2
POLR1B
CCDC93
PSD4
SLC25A23
PSPN
GTF2F1
ALKBH7
CLPP
TNFSF9
GRIA3
THOC2
MED1
RPL23
STRADA
ATG4C
CD70
C3
SH2D3A
TRIP10
GPR108
TNFSF14
FOSB
OPA3
SNRPD2
RTN2
EML2
VASP
SYMPK
GPCPD1
SDCBP2
PANK2
TGM3
GNRH2
DEFB126
FOXA2
FAM182A
CD93
GZF1
PAX1
NAPB
CST8
NKX2-4
CENPB
PSMF1
NKX2-2
DTD1
CSTL1
RBCK1
TMX4
CST11
STK35
SNRPB
NRSN2
AP5S1
RRBP1
BMP2
ZNF133
FLRT3
OVOL2
PCSK2
GFRA4
MKKS
BFSP1
DSTN
LAMP5
SNRPB2
C20orf72
LRRN4
TBC1D20
ITPA
TCF15
OTOR
MCM8
BANF2
TMEM74B
FAM110A
C20orf187
SIRPD
MRPS26
DEFB129
S1PR4
NCLN
CITED1
HNRNPR
ZNF436
MAX
CHURC1-FNTB
ARMCX5
GDF5
MMP24
NECAB3
ID1
RALY
DYNLRB1
C20orf173
EIF2S2
ERGIC3
ROMO1
FAM83C
BPIFB1
CEP250
PLAGL2
GRPR
KDM5C
AMOT
TMEM115
PSMB2
EIF2C3
UROD
ST3GAL3
TMEM53
HECTD3
KLC1
XRCC3
TUBGCP3
MCF2L
F10
PCID2
PROZ
SLURP1
LRFN3
IGFLR1
CAPNS1
PDCD2L
GPR42
RBM42
KIRREL2
UBA2
FFAR2
HCST
FFAR1
COX6B1
KRT36
THRA
CCR7
NR1D1
FRMD8
PRDX5
BCL2L12
IRF3
PRMT1
RRAS
PRRG2
SCAF1
PRR12
TSKS
FLRT1
ASL
SBDS
PTPN20C
CSN1S1
STATH
HTN1
STAT5A
WNK4
BECN1
PRKCG
TRAP1
GLIS2
NSRP1
DNAJC8
AHDC1
IFI6
DACH2
ZNF384
SSX1
UXT
CFP
ELK1
TIMM17B
C14orf135
ATG14
KTN1
SIX1
RHOJ
DLGAP5
C14orf149
HSPA2
ZBTB1
TRMT5
SGPP1
PLEKHG3
PZP
PRDM7
RHOT1
EVI2A
OMG
WDR60
AIF1L
FAM78A
NUP214
CTAG2
AVPR2
SLC10A3
MAP2K2
HNRNPH2
ARMCX1
TMEM35
NXF5
TIMM8A
ZC4H2
CANX
CPSF3L
RGS13
IPPK
ZNF484
OMD
FGD3
HIVEP3
PPCS
EDN2
BCL11B
COX7C
TRAF2
ABHD8
MASP1
ATP13A4
HRASLS
HELB
RAP1B
IL22
TSPAN8
BEST3
RAB3IP
PTPRB
DYRK2
YEATS4
TAS2R3
TAS2R4
TAS2R5
CRYGN
LRRC61
TRPV5
IDUA
FGFRL1
TMEM175
C1orf135
PIN1
FBXL12
KIAA0090
PLA2G5
UBR4
HP1BP3
EMR2
SIN3B
OR7A10
SLC35E1
EPS15L1
KLF2
OR7C2
OR7C1
F2RL3
UQCR11
GFER
SYNGR3
PKMYT1
WFIKKN1
WDR24
FBXL16
CHTF18
GNG13
MACF1
SMARCA4
KDM4B
TICAM1
GAN
C12orf26
IL17B
TMEM93
OR1E2
METTL16
TUBA4A
VIL1
AAMP
PNKD
TNFRSF19
RNF6
ECHS1
ZNF835
AKAP9
GNG11
SHFM1
GNGT1
HIP1
PTPN12
POR
FGL2
STYXL1
STEAP4
GNAI1
PEX1
MTERF
SGCE
RBM48
CASD1
ZNF780B
LRFN1
ZFP36
SRD5A3
SPINK2
RASL11B
PAICS
KDR
PPAT
TUBGCP6
ADM2
DGCR6L
DGCR8
ASPHD2
VPREB3
SDF2L1
GAL3ST1
YWHAH
RFPL1
RFPL2
C22orf24
GNAZ
MGAT3
ADORA2A
ATF4
A4GALT
RFPL3
CDC42EP1
APOL3
MCHR1
TPST2
BAIAP2L2
MPST
GALR3
TST
APOL5
IGLL1
APOL2
RAC2
LIF
C22orf23
APOBEC3A
APOBEC3F
RIBC2
KRT17
TMEM85
RNF112
SPECC1
CPA4
DOCK4
POT1
TAS2R16
ATP6V1F
NAA38
CDHR3
PRKRIP1
VGF
PODXL
FOXP2
FAM40B
RABL5
MKLN1
DNAJB9
FLNC
LRRC4
CALU
CCDC136
SMO
IRF5
LRRC17
KLHDC10
NDUFA5
FEZF1
OPN1SW
MRPS12
MYO1B
HOXD1
HOXD3
MTX2
PDE11A
CHN1
GAD1
OSGEPL1
ORMDL1
HAT1
HOXD9
HOXD10
HOXD11
HOXD13
HERC2
SNRPN
PSMG2
TWSG1
GDF2
ARHGAP22
WDFY4
EIF2AK4
MYO5C
CGNL1
TMOD2
TTBK2
ELL3
C15orf57
INO80
NARG2
DLL4
ALDH1A2
FAM63B
IVD
C15orf23
DUT
CHAC1
CLN6
ARPP19
VPS13C
CALML4
ISLR
THAP10
LOXL1
CCRL1
ANAPC13
MBD4
COPB1
PSMA1
SUMF2
PALLD
SPCS3
BBOX1
MYOD1
SERGEF
KCNC1
TPH1
CSRP3
E2F8
DCTD
SOX15
FAM64A
RPAIN
USP6
SHBG
PLD2
AIPL1
CD68
TXNDC17
ATP1B2
FXR2
KIF1C
MPDU1
MMP28
CCL4
MRM1
PHF20L1
LRRC6
CCNT1
PUS7L
KRI1
ILF3
SLC44A2
AP1M2
CDKN2D
MTUS1
KLK14
SIGLEC9
KLK10
KLK8
NGDN
RIPK3
ADCY4
RAB2B
BCL2L2
AJUBA
C14orf126
PARP2
HEATR5A
FOXA1
SNX6
EAPP
EGLN3
MIS18BP1
NRL
RNASE1
NEDD8
DAD1
TEP1
EPB41L4A
CDO1
REEP5
ITFG1
QRICH2
FOXJ1
SEC14L1
RHBDF2
AANAT
ARHGEF6
MAP7D3
FGF13
ASH2L
TTI2
ART1
CHRNA10
CDKN1C
SGOL1
RPS4Y1
VCY
VCY1B
CDY2B
CDH15
KLF16
TMEM8A
DOHH
MAU2
SHC2
INS-IGF2
FAM108A1
LBP
SYT5
TNNI3
CBFA2T3
GAMT
HDHD1
C6orf70
PHF10
PRRG3
GALNT8
KCNA5
EFCAB4B
NXNL2
STARD8
FAM155B
GDPD2
SAT1
GNL3L
SH3BP4
MOSPD2
DOCK6
ECSIT
LDLR
ELOF1
TSPAN16
C19orf80
PRKCSH
CNN1
CDC16
ZSCAN10
C8orf55
EXOC3L2
PVRL2
APOE
TOMM40
APOC1
GADD45G
LRCH2
DPP6
XPO7
ACE2
FAM98C
SAFB2
RPL36
ATP8B3
GDF1
NCAN
KIF1A
GTPBP3
PLVAP
BST2
SLC27A1
NSUN5
USHBP1
GLT25D1
DDA1
MRPL34
PGLS
LSM7
TULP4
SNX9
RTN4IP1
QRSL1
C6orf203
RSPH3
MAS1
ACSBG2
MLLT1
FUT5
BMP15
MLLT4
ACTN4
STK33
NDUFA10
EPO
ARPC1B
CACNG6
ZSWIM6
FCHO1
UNC13A
MAP1S
KLHDC7B
SCO2
PXDN
SSBP4
GDF15
PGPEP1
KIAA1683
LSM4
JUND
HRC
TRPM4
OR11H1
SULT4A1
ZNF557
CRB3
OLFM1
CAMSAP1
UBAC1
SAG
ZBTB46
SAMD10
LSP1
TNNT3
TNNI2
CYP2G1P
COL5A1
ATXN10
TUBGCP2
CALY
CYP2E1
PNPLA7
HBZ
PAK4
MNX1
ZNF337
CEP85
TAF4
GATA5
C20orf151
LAMA5
OSBPL2
ADRM1
ASS1
PRDM12
EXOSC2
POMT1
UCK1
FIBCD1
PRRC2B
CHMP2A
UBE2M
TRIM28
C16orf13
YIPF2
ATG4D
EIF2S3
TMEM160
ZC3H4
NPAS1
GMFG
MAP3K10
ARHGEF16
LRRC47
SESN2
SMPDL3B
ATPIF1
MED18
C1orf38
CLIP1
CCDC62
HIP1R
ZNF317
PPAN
EIF3G
ANGPTL6
C19orf66
DNMT1
ZNF426
SLC6A8
PNCK
DKC1
PLXNA3
DUSP9
MPP1
ZNF331
ZNF236
SLC7A10
LRP3
C12orf65
NOL11
UBE4B
CASZ1
PKDREJ
HSD17B3
FAM22F
HABP4
FBP2
SLC35D2
PRRG1
UBA1
RGN
POLN
PPIL4
ULBP2
AKAP12
SYNE1
ULBP3
LATS1
EPS8L1
LILRB2
C20orf4
TTLL9
BPIFA2
RBM39
COX4I2
BPIFA3
ZNF341
GGT7
DEFB118
ACSS2
EDA2R
ARHGEF9
C1QL1
GFAP
PYY
HIGD1B
ATP6V1E1
ZNF227
ZNF428
TEX101
ZNF141
CCL25
COX4I1
COX4NB
KIAA0182
C16orf95
GINS2
CHMP1A
SH3BGRL
COX7B
SLC34A1
F12
PRR7
NFATC1
IDO1
GJA9
CAP1
PPT1
RAB11FIP4
RLIM
CDX4
ABCB7
TRAF3
HAUS8
EMR3
MRPS25
SH3BP5
HACL1
TBC1D5
CAPN7
RFTN1
C3orf20
ZFYVE20
GALNTL2
SLC6A6
KCNC3
NAPSA
NR1H2
LRRC4B
PDLIM4
KIF3A
MGAT1
GFPT2
TUBG1
PSME3
RPL27
PSMC3IP
AOC3
ACLY
VPS25
RAMP2
AOC2
G6PC
NDUFA2
ANKHD1
DIAPH1
NDFIP1
UBE2D2
EXOC4
ACAP3
C1orf159
ANO1
PPFIA1
TMEM204
KREMEN2
THOC6
TRAF7
BARX1
NINJ1
CA6
NPHP4
MAP1B
RHOXF2
IL13RA1
WDR44
CKMT2
ZCCHC9
KRT34
KRT33B
TNS4
TOP2A
STARD3
RARA
PPP1R1B
KHDRBS3
CHD1L
PEX11B
FMO5
PIAS3
PRKAB2
RBM8A
FSHB
PDHA1
RAI2
MCCC2
ZNF304
ZSCAN5A
ZNF132
USP29
CHSY1
SNRPA1
KRT17P1
LLGL1
NR0B2
LIN28A
THAP1
RHPN2
C19orf12
C19orf40
LRRC9
ACTR10
ABHD12B
GCH1
LGALS3
PODNL1
DNAJB1
ZSWIM4
FBXW9
RFX1
ZNF20
C19orf57
DCAF15
CC2D1A
RTBDN
MATN3
TRIM21
SPATA6
LRRC41
LHX1
GAS2L2
CCT6B
ACACA
DHX30
RAF1
SLC6A11
PPARG
NUP210
FCRLA
HSD17B7
ENOSF1
LINC00470
EMILIN2
SLX1A
ARFIP2
TRIM5
CNGA4
TRIM22
RRP8
FXC1
EFR3A
HHLA1
PTCD3
IMMT
MRPL35
IQCA1
ILKAP
PER2
RAMP1
SCLY
PTPRE
RAN
PRKAA1
CARD6
RAP1GAP2
KIAA0664
INPP5K
MYBBP1A
RPA1
SERPINF1
UBE2G1
EEFSEC
TBC1D14
TMEM128
COQ3
PNISR
POPDC3
SEC61G
LANCL2
FIGNL1
DDC
FTHL17
GRSF1
ENAM
IGJ
ANKRD17
UTP3
ITGB4
WBP2
H3F3B
UNK
TRIM47
ZRANB2
ANKRD20A3
EIF5A
KDM6B
CLEC10A
SLC52A1
GUCY2D
GPS2
XAF1
DLG4
HRSP12
VPS13B
RGS22
MATN2
REEP2
PCBD2
SDF2
FLOT2
ERAL1
PRMT7
NIP7
TERF2
VPS4A
MTSS1L
HSPA12B
ANKRD5
C20orf79
FAM113A
SNAP25
BTBD3
PCNA
NXT1
POLR3F
RIN2
PTPRA
SSTR4
DAP3
RHBG
KIAA0907
ATP1A4
NES
BCAN
CRP
ARHGEF11
RAB25
HAPLN2
APCS
FCRL2
DCAF8
SYT11
IGHMBP2
ACY3
ALDH3B2
MTL5
MMACHC
DPH2
TOE1
NASP
MUTYH
CTNNBL1
LPIN3
ZSWIM3
RBM38
VSTM2L
C20orf111
SERINC3
PPP1R3D
DMGDH
BHMT2
AP3B1
ZBED3
INADL
KANK4
ANGPTL3
SYT4
SLC14A2
FBXO44
RSG1
CASP9
NMUR2
DCTN4
PDE6A
ATP8A2
MTUS2
ZMYM5
USPL1
XPO4
TPTE2
POMP
CDK8
ALOX5AP
WASF3
RNF17
GPR12
CHRM3
MYH8
MYH10
PEMT
SCO1
MPRIP
CHI3L1
MYBPH
PIK3C2B
DSTYK
CHIT1
SLC41A1
LGR6
TMCC2
DCLK1
CCNA1
COG6
SPG20
RXFP2
EPSTI1
TRPC4
POSTN
RFXAP
TPT1
KIAA1704
STOML3
KL
RFC3
STARD13
IRS4
MORC4
BEX2
RNF128
GNG5P2
TBC1D8B
TCEAL4
TEX13A
BEX1
FAM104A
SLC39A11
EPHB2
SRRM1
BTBD2
PRAM1
SUV420H2
ZNF414
PDE6B
HSPBP1
CSNK1G2
ANKRD32
CNDP2
MACROD1
WDR74
LGALS12
RTN3
RARRES3
HRASLS2
MYH11
FOPNL
MED10
PDZD2
MORC2
LARGE
GSTT2B
MYO18B
SLC2A11
C1QTNF6
GGT2
FAM83F
SEC14L4
GIMAP6
GIMAP4
ADCK2
MKRN1
AGAP3
KRBA1
ACTR3B
NTS
BTG1
LRRIQ1
C12orf29
ATP13A3
SFTPD
DYDC2
C10orf57
TMTC1
KRAS
IPO8
LARS
SPINK5
IMPA1
LRRCC1
E2F5
CA1
CCDC59
SWAP70
ARNTL
LYVE1
AMPD3
MICALCL
SBF2
MICAL2
RRAS2
HSD17B4
ZFC3H1
TEX15
TMEM66
RNF122
DUSP26
DPF2
MEN1
C14orf1
GSC
C14orf159
UNC79
NUMB
CATSPERB
VRTN
COX16
TTC9
MED6
EIF2S1
ADAM20
LOXL2
ELP3
PEBP4
ADAMDEC1
CTIF
MRO
MBD2
IER3IP1
MRPS36
CCNB1
CDK7
CD180
IRAK2
CAMK1
THUMPD3
VHL
BHLHE40
ARL8B
EDEM1
CNTN6
CHL1
MEIS2
ATPBD4
C15orf29
C15orf24
TRPM1
GNAT2
GSTM1
PRPF38B
REG4
TSPAN2
TSHB
GSTM5
GSTM3
SYT6
VAV3
CHIA
PSRC1
HMGCS2
PTPN22
SORT1
WNT2B
PTGFRN
HBXIP
ADAM30
NOTCH2
TRIM45
CEPT1
CD101
VTCN1
NGF
AP4B1
NAPG
SPIRE1
PPHLN1
FKBP11
ARF3
TMEM106C
SLC38A2
YWHAQ
KIDINS220
GRHL1
ROCK2
RSAD2
MYCN
LPIN1
CMPK2
IAH1
LDHA
SAA2
ANO3
IL6ST
FST
CFHR4
NAV1
CDC73
TIMM17A
CRB1
CFHR5
ERN2
RPS15A
RAX
NARS
GRP
KIAA1468
FBXO18
RBM17
IL2RA
ANKRD16
ECHDC3
IL15RA
CCNH
HRH4
TMEM241
KCTD1
CABLES1
DOCK2
EMP1
SOX5
RERG
SLCO1B1
KLRD1
KLRC1
C12orf39
PRH2
LRP4
MYBPC3
DDB2
ACP2
USP26
FAM127A
RAB33A
SOX3
RBMX2
PIWIL4
MTNR1B
PUM1
SPOCD1
YARS
PHC2
CDCA8
GNL2
EIF2C4
HOOK1
CYP2J2
BTF3L4
ZCCHC11
PRPF38A
DSC2
DSG3
RNF138
ELP2
DSG1
DSC3
DSC1
DTNA
FHOD3
TPGS2
DAGLA
SLC43A3
TIMM10
GIF
DHX34
APLNR
FADS2
C11orf10
TCN1
GPR77
TMEM165
CLOCK
PDGFRA
A2LD1
COL4A2
CLDN10
DZIP1
UBAC2
ARGLU1
BIVM
ERCC5
TPP2
KDELC1
CARS2
ARHGAP32
STT3A
ADAMTS8
ACRV1
ETS1
SLC37A2
KLB
TMED7
APC
NREP
WDR36
OSTF1
RFK
UBQLN1
NAA35
C9orf40
ANXA1
CTSL1
TMEM2
AGTPBP1
GOLM1
FAM189A2
PSAT1
ISCA1
ADAM19
HAVCR2
CCNJL
TAOK3
USP30
SDS
MSI1
HNF1A
FBXO21
TBX3
OASL
HRK
RNFT2
P2RX4
CCDC64
DTX1
TRAFD1
DMTF1
OCM2
C7orf23
CCDC146
TMEM60
POM121C
CD36
UGT2A3
CSN2
UGT2B28
PNPLA8
HILPDA
FAM71F1
RINT1
SRPK2
TES
MDFIC
MTO1
BAI3
ANKRD6
HTR1B
KHDC1
KIAA1009
SYNCRIP
SNX14
NT5E
MRAP2
EPHA7
AKIRIN2
ORC3
LCA5
MAP3K7
CGA
GJA10
PRR5L
LMO2
PHF21A
NAT10
EHF
ELF5
PRRG4
CAPRIN1
ATP5G2
DNAJC14
CD63
PRPH
AVIL
AMHR2
LACRT
GDF11
GLS2
ITGA7
TESPA1
FAM186B
RDH5
AGAP2
BLOC1S1
KRT85
CDK4
PPP1R1A
TROAP
TSPAN31
B4GALNT1
TFCP2
COQ10A
FAIM2
PAN2
ESPL1
KRT7
ZC3H10
HNRNPA1
SLC26A10
ACVR1B
OS9
MIP
KCNH3
LTV1
MAP7
CD164
LACE1
NHSL1
AHI1
HEY2
PKIB
TAAR5
NMBR
SMPD2
MICAL1
REPS1
STX11
TEC
PRADC1
SEMA4F
CCT7
EGR4
RAB11FIP5
SMYD5
DYSF
CCDC142
EMX1
KCNMB4
USP15
GNS
CPM
MDM2
KLHL36
BCMO1
MPHOSPH6
CHST5
KIAA0513
DYNC1LI2
FBXL8
FHOD1
CCDC102A
SLC9A5
AGT
ZNF670
PCNXL2
KCNK1
URB2
EGLN1
CAPN9
COG2
ABCB10
NTPCR
TAF5L
GLUL
STX6
RGS8
RNASEL
DHX9
KIAA1614
CEP350
NPL
FAM129A
PIGC
ACBD6
LAMC1
RC3H1
GPR55
SP110
MRPL44
CHRND
PAX3
DOCK10
TTLL4
USP37
HTR2B
ITM2C
SLC19A3
SERPINE2
DNAJB2
WNT10A
TMBIM1
CYP27A1
EIF4E2
ARMC9
CAB39
COX5B
REV1
TSGA10
MFSD9
TMEM127
EDAR
TGFBRAP1
GCC2
MRPS9
GPR45
C2orf49
ANKRD36
EPC2
ARHGEF4
ISCU
ALDH1L2
STAB2
USP44
SCYL2
CKAP4
PLXNC1
APPL2
PWP1
DRAM1
KIAA1033
SLC41A2
VILL
FLNB
NEK3
PCDH8
VPS36
RNASEH2B
CKAP2
LECT1
TBC1D4
THSD1
BORA
LRCH1
SUCLA2
RCBTB1
MED4
PHF11
COG3
LMO7
SCEL
ITM2B
SPRY2
NUDT15
EDNRB
RCBTB2
LCP1
SETDB2
SCRN1
C7orf25
TNS3
SPDYE1
CHST12
IGF2BP3
GPNMB
RAPGEF5
RAC1
KDELR2
NUPL2
IL6
ZDHHC4
AOAH
BZW2
DGKB
TBRG4
DDX56
HUS1
NACAD
C7orf69
DBNL
CCM2
MYO1G
TTYH3
MMD2
CIDEB
TTC5
NKX2-8
NKX2-1
ZFHX2
MTHFS
ADAMTS7
FAM108C1
IREB2
ALPK3
TM6SF1
CIB2
CALCOCO2
RSAD1
NMT1
MYCBPAP
SRSF1
VEZF1
CHAD
TACO1
TEX2
DCAF7
GH2
CSH1
LIMD2
BRIP1
KAT7
RTP4
ACTL6A
NDUFB5
MRPL47
TRA2B
SCN2A
TBR1
MARCH7
ERMN
GALNT5
SCN7A
TANK
BLK
GATA4
SKIL
EPRS
HLX
VPS45
IL10
KCTD3
RPS6KC1
RASSF5
CBWD2
IL36G
IL1RN
IL36A
IL36RN
IL36B
IL1F10
CFC1
SMPD4
WDR33
CCDC115
SAP130
BIN1
IMP4
HS6ST1
UGGT1
GYPC
STAM
GAD2
ABI1
YME1L1
DNAJC1
NIPSNAP3A
LRRC8A
FRRS1L
CDK9
TXN
ODF2
KIAA0368
TOR1B
C9orf78
SMC2
KLF4
TOR1A
RALGPS1
FAM129B
OR1J1
OR13C9
ST6GALNAC4
TMOD1
DAB2IP
STXBP1
SLC2A8
ANGPTL2
CDK5RAP2
ZFP37
SLC31A2
SLC31A1
TLR4
ZNF189
ALDOB
STX17
PRPF4
FPGS
USP20
BAAT
KIF12
ATP6V1G1
TEX10
GARNL3
MRPL50
DPM2
WDR38
TSTD2
GABBR2
HEMGN
PSMB7
NR5A1
C9orf156
RABEPK
GOLGA1
XPA
NCBP1
ANP32B
OR1L4
PDCL
RPL35
CTSL2
LMX1B
ARPC5L
ENPP2
DSCC1
DERL1
MYC
NOV
IL33
C9orf123
RANBP6
POLR1E
PLAA
IL11RA
UBAP2
APTX
RNF38
TLN1
CCL21
SIT1
IFNA21
DMRT1
DNAJB5
SPAG8
DCTN3
CD72
TMEM8B
GRHPR
ALDH1B1
HINT2
C9orf100
IGFBPL1
DENND4C
RPS6
CNPY3
FOXP4
PPIL1
KLC4
KIF13A
ZNF193
PIM1
CDSN
GMPR
FTSJD2
TFAP2A
SLC22A7
YIPF3
TMEM14B
TMEM63B
FRS3
TJAP1
CAPN11
TINAG
HCRTR2
HIST1H2AB
KIAA0319
IRF4
SLC22A23
TUBB2A
LRRC1
GCM1
FOXF2
BPHL
RIPK1
TUBB2B
MNF1
HMGA1
TCF19
FLOT1
TRIM26
IER3
DDR1
MDC1
PGBD1
ATAT1
MOG
TPMT
TRIM15
CLPS
RNF144B
TRIM10
TRIM31
HLA-F
NRM
MTCH1
VARS2
TAF8
FAM8A1
C6orf52
FGFBP1
FGFBP2
CPEB2
FHDC1
TLR2
C4orf49
TTC29
MYO7A
FCHSD2
ARRB1
SLCO2B1
PRKRIR
ANKRD42
IL18BP
NUMA1
CCDC90B
SYTL2
RAB30
CREBZF
LRRC32
PRCP
NARS2
RNF121
MRPL15
PI15
TTPA
GGH
SLCO5A1
SULF1
TGS1
SDCBP
NEK1
DDX60
FAM55D
SORL1
TMPRSS4
BUD13
TRPC6
MMP7
MMP20
MMP27
C11orf70
DCUN1D5
YAP1
TRIM29
BTG4
POU2F3
RDX
PPP2R1B
FDX1
C11orf1
FXYD6
ARHGAP20
FXYD2
MMP13
TMPRSS13
CASP1
CASP5
ALKBH8
MAP2K5
UNC13C
SQRDL
CTDSPL2
SLTM
THBS1
MAPKBP1
NUSAP1
NDUFAF1
KIF23
ITGA11
CASC5
HAUS2
RTF1
PARP6
RPLP1
PAQR5
LRRC49
TUBGCP4
FAM82A2
ITPKA
UACA
SMAD6
PLCB2
TMEM62
PAK6
ADAM10
DUOX1
SLC28A2
STRA6
CYP19A1
ZNF280D
SEMA6D
BCL2L10
RSL24D1
SPTBN5
GCOM1
GCHFR
BCAR3
TTLL7
FNBP1L
CCBL2
GTF2B
BRDT
RABGGTB
IFI44L
GIPC2
ARHGAP29
IFI44
SLC44A5
CLCA2
DNASE2B
DBT
RTCD1
IFT172
EPT1
CGREF1
HADHB
KHK
ADCY3
PPM1B
PNPT1
DYNC2LI1
LHCGR
SMEK2
THUMPD2
CYP1B1
SULT6B1
RAB1A
ACTR2
PREB
SLC5A6
ABCG5
PREPL
SLC3A1
EMILIN1
FBXO11
SIX3
C2orf28
CENPO
LRPPRC
TRIM54
DTNB
ACTR1A
CYP2C9
TMEM180
CYP2C8
MYOF
LOXL4
STAMBPL1
CH25H
LBX1
ATAD1
BTBD16
KIF11
CUZD1
TACC2
DUSP5
CALHM2
ARL3
CEP55
KIF20B
ENTPD1
EXOC6
PLCE1
RBP4
DBR1
DNAJC13
GPR87
ANXA7
FAM149B1
NCOA4
MSMB
TIMM23
ASCC1
PLA2G12B
ZNF365
OIT3
ADAMTS14
RPS24
TET1
DNA2
MYPN
AOX1
ATIC
SMARCAL1
BARD1
STAT4
MSTN
ALS2CR8
ASNSD1
METTL5
SSB
NAB1
CDK15
PPIG
FASTKD1
MDH1B
HECW2
IDH1
OLA1
CIR1
SSFA2
CHRNA1
FAM117B
WDR12
ABI2
ITGAV
SLC40A1
SLC35A5
DIRC2
SENP7
GUCA1C
CCDC54
COX17
PARP9
MNS1
USP8
SECISBP2L
TMOD3
SPPL2A
GLCE
SHF
APH1B
C15orf44
CILP
PARP16
PPCDC
HCN4
SEMA7A
UBL7
ARHGAP24
FAM13A
HERC3
HERC6
HERC5
PCDH10
NDST4
C4orf21
AP1AR
COPS4
HNRNPD
PRKG2
RASGEF1B
SEC31A
FGF5
AGPAT9
IL21
FGF2
BBS7
KIAA1109
BMPR1B
RAP1GDS1
LARP1B
MMRN1
PDE5A
PRDM5
TRPC3
NAAA
NUP54
CXCL9
BMP2K
G3BP2
SEPT11
FRAS1
SCARB2
CCNG2
CNOT6L
USO1
CDKL2
SHROOM3
ANXA3
PPA2
CENPE
GSTCD
INTS12
ENPEP
CASP6
LEF1
HADH
EGF
PAPSS1
SEC24B
C4orf17
PPP3CA
SLC39A8
MTTP
FBN2
MAPK8IP3
RGS3
C22orf13
TTLL8
RNF185
KIAA1644
PARVG
B4GALNT3
PDE6H
ERP27
ETV6
GABARAPL1
KIF21A
CPNE8
YARS2
FGD4
ALG10
PIK3C2G
FAM60A
PLCZ1
AEBP2
SLCO1C1
METTL20
ETNK1
ZCRB1
TMEM117
PRICKLE1
C1RL
NDUFA9
CLSTN3
KLRG1
VAMP1
TAPBPL
CD27
RBP5
PEX5
C12orf53
SLC38A4
AMIGO2
SCAF11
COL2A1
PPFIA2
ANP32D
LLPH
LRIG3
MARCH9
INHBE
GLIPR1
TPH2
PHLDA1
TMEM19
LGR5
PTPRQ
DUSP6
POC1B
TMTC3
LUM
KERA
SNRPF
AMDHD1
NEDD1
SYCP3
ASCL1
GAS2L3
TMEM132B
SLC15A4
TDG
C12orf52
SDSL
MMAB
GLTP
GIT2
TCHP
C12orf34
FOXN4
NUPL1
MTMR6
SLC46A3
SLC7A1
PDX1
LNX2
SUOX
CCDC65
SLC39A5
TARBP2
RDH16
DHH
ACVRL1
GPR84
NPFF
OBFC2B
N4BP2L1
CELA1
SMARCC2
BRCA2
KANSL2
CERS5
MAP3K12
ITGB7
GALNT6
CSAD
LMBR1L
C12orf10
ESYT1
TMBIM6
ANKRD52
KRT71
ZNF740
C13orf44
WDFY2
HNRNPA1L2
LPAR6
ESD
RB1
SBNO1
MORN3
SETD1B
VPS33A
VPS37B
RHOF
DENR
DIAPH3
SLAIN1
RBM26
SRRM4
METTL21C
MBNL2
RNF113B
ZIC5
ABHD13
RAB20
GRTP1
CUL4A
TTC6
SSTR1
CDH24
REM2
CBLN3
TSSK4
NOVA1
FITM1
MDGA2
TMX1
FRMD6
PELI2
RTN1
C14orf37
SYT16
SLC38A6
NAA30
ADAM21
RDH12
DCAF5
RAB15
WDR89
ESR2
KCNH5
STON2
EFCAB11
GPR65
PTGR2
JDP2
AK7
FAM181A
SLC24A4
FBLN5
SERPINA10
C14orf79
WARS
SLC25A47
WDR20
NIPA2
SLC12A6
DUOXA1
MFAP1
TCF12
SORD
SERF2
ZSCAN29
DUOXA2
DUOX2
LYSMD2
SLC27A2
FGF7
HDC
GCNT3
BNIP2
GTF2A2
SRP14
BAHD1
DISP2
CDAN1
TLE3
ANP32A
COMMD4
UBE2Q2
PSTPIP1
ETFA
BCL2A1
HMG20A
SCAPER
TSPAN3
WDR61
NCOA2
NEIL1
MAN2C1
DNAJA4
MESDC1
TPM1
IGF1R
ARRDC4
PIF1
USP3
CYP11A1
BBS4
PML
CYP1A1
ADAMTS17
LINS
ULK3
GOLGA6D
PCSK6
CCDC33
CELF6
SCAMP2
CYP1A2
LMAN1L
HAPLN3
RHCG
POLG
RLBP1
FANCI
ABHD2
WDR93
C15orf42
NTRK3
DET1
MFGE8
ZNF710
UNC45A
ST8SIA2
MCTP2
FURIN
IQGAP1
CRTC3
EFTUD1
SH3GL3
SEC11A
SEPT12
GLYR1
PMM2
SLC5A2
ITGAX
TGFB1I1
C16orf58
ARMC5
PARN
FTO
UQCRC2
CDR2
IGSF6
ARHGAP17
MYLK3
ABCC12
NKD1
DHX38
TXNL4B
MARVELD3
CHST4
ZFHX3
CLEC18B
CPNE2
NLRC5
KATNB1
KIFC3
ADAMTS18
NUDT7
GCSH
CMTM3
CMTM2
CDH11
NOL3
MAP1LC3B
MBTPS1
CDH13
ZCCHC14
KIAA1609
ADAD2
OSGIN1
IRF8
RHOT2
RPL3L
ZNF434
RPS2
NDUFB10
PDPK1
TIGD7
DEF8
TCF25
GALNS
GAS8
MED9
NCOR1
COPS3
C17orf39
ZNF287
MYOCD
KSR1
CIRH1A
RANBP10
CTRL
DPEP3
GFOD2
NOB1
PRPSAP2
MYO19
DDX52
RASL10B
UNC45B
PCTP
OR4D1
TOM1L1
KIF2B
C17orf80
TOB1
VPS53
SPATA22
SGSM2
NPEPPS
SKAP1
LRRC46
SCRN2
SSH2
RHBDL3
SPACA3
ARSG
ABCA8
G6PC3
CLTC
C17orf64
BCAS3
PTRH2
SS18
TAF4B
AFG3L2
SLMO1
IMPA2
GNAL
SLC39A6
RPRD1A
C18orf21
GALNT1
ASXL3
ADCYAP1
MEP1B
MCART2
FAM59A
ESCO1
OSBPL1A
GATA6
GREB1L
C18orf8
PELP1
NPC1
SLC14A1
ARRB2
SLC13A5
ZMYND15
WRAP53
MINK1
SAT2
ASGR1
PIK3R5
TP53
CCDC40
ARHGDIA
TMC6
SLC16A3
CARD14
TTYH2
RAB40B
EIF4A3
CSNK1D
ANAPC11
TBCD
FN3KRP
NARF
RPTOR
FOXK2
TRIM65
CBX8
SECTM1
RNF157
AZI1
ZNF750
WDR45L
CBX4
RNF165
DYM
MAPK4
ELAC1
MBD1
SMAD4
TNFRSF11A
ZCCHC2
FBXO15
CBLN2
PMAIP1
LEPREL4
NT5C3L
FAM134C
PIP4K2B
ERBB2
GRB7
MIEN1
PNMT
ARL5C
STAC2
IGFBP4
FKBP10
TXNL4A
CACNA1A
SAMD1
BRD4
SLC39A3
NFIC
TPGS1
PPAP2C
ZIM3
PRDM15
PFKL
FEM1A
VAV1
FAM125A
CIB3
CALR3
SH3GL1
DUS3L
DPP9
DMRTC2
CCDC97
TMEM91
ZFP14
SIRT3
IFITM3
ATHL1
HUNK
COL6A1
IFNAR1
SOD1
COL6A2
SIK1
DNMT3L
TRPM2
SCYL1
TMEM50B
APP
DOPEY2
URB1
AKT1
IL19
EMP3
SAE1
NTN5
LMTK3
GEMIN7
CBLC
WTIP
ADAMTS10
SLC6A3
RNPEPL1
CAPN10
MYO1F
NLRP12
CACNG8
ZNF787
C19orf52
FBN3
CARM1
EVI5L
TM4SF5
SLC47A1
PSMB6
GPR32
SIGLEC10
ACPT
KLK3
ZNF473
FAM71E1
RPS11
PTH2
SPIB
RPL13A
CTU1
NOSIP
IGLON5
RCN3
ZNF614
SLC2A5
RERE
MMEL1
C1orf222
PRDM16
CELA2A
PADI3
FHAD1
PADI1
EPHA2
ARHGEF19
EFHD2
PEX14
PGD
MYOM3
SH3BGRL3
CNKSR1
RPL11
IL22RA1
ZNF593
C1orf216
KIAA0319L
FAM176B
C1orf94
DMRTA2
PLK4
MAP3K6
FCN3
GPN2
SYTL1
WDTC1
CELA3A
NBPF3
HSPG2
ITGB3BP
SERBP1
BCL10
CYR61
PRKACB
PIGK
TINAGL1
ADC
RPS8
KIF2C
PTPRF
BEST4
MOB3C
CYP4B1
TMEM61
DMRTB1
LMO4
SYPL2
BARHL2
MTF2
SLC44A3
IGSF3
ZNF697
CTTNBP2NL
FAM40A
KCNA10
PSMA5
FNDC7
C1orf162
CD53
PROK1
CELSR2
ITGA10
GJA5
GPR161
ALDH9A1
ATP1B1
TIPRL
NME7
POGK
BRP44
CREG1
DCAF6
GPA33
RXRG
TBX19
UCK2
TMCO1
XCL1
XCL2
POU2F1
MAEL
ILDR2
DPT
MGST3
ADCY10
RFWD2
PVRL4
UFC1
PPOX
FCGR2A
NUF2
RGS5
SDHC
PFDN2
NR1I3
USP21
F13B
PRCC
FCRL5
RRNAD1
MRPL24
PIGM
CASQ1
ISG20L2
CRABP2
HDGF
ABL2
XPR1
RGS16
TOR1AIP1
FAM163A
HMCN1
RGL1
LYPLAL1
LHX9
PRUNE
RORC
TUFT1
SF3B4
ECM1
ZNF687
TARS2
CGN
SNX27
SETDB1
ADAMTSL4
MCL1
CTSK
RFX5
PI4KB
PIP5K1A
ANP32E
FAM63A
ANXA9
SELENBP1
CERS2
ENSA
SEMA6C
MRPL9
ARNT
POGZ
C1orf56
OAZ3
HORMAD1
GOLPH3L
GABPB2
IKBKE
SYT14
KCNH1
DTL
DYRK3
EIF2D
INTS7
VASH2
TAF1A
SMYD2
SUSD4
DUSP10
HHIPL2
TP53BP2
ATP8B2
FLG2
CRNN
ADAM15
JTB
RAB13
S100A8
TPM3
NUP210L
SNAPIN
SLC27A3
S100A7
UBAP2L
SLC39A1
HAX1
CREB3L4
EFNA3
AQP10
KCNN3
C1orf43
GATAD2B
ILF2
RIT1
INTS3
PKLR
HCN3
FLG
ACTA1
C1orf131
GALNT2
TTC13
SCCPDH
LYST
CEP170
ACP1
SNAP47
SRP9
NVL
C1orf55
DEGS1
FBXO28
ARF1
LEFTY2
CNIH4
ITPKB
GUK1
CDC42BPA
CNIH3
C1orf35
MBOAT2
PARP1
PSEN2
PYCR2
LBR
WNT9A
EPHX1
REN
SOX13
ETNK2
PPFIA4
PLEKHA6
PTPN7
SYT2
ARL8A
OSR1
GDF7
PDIA6
RHOB
ATP6V1C2
HNRPLL
GALM
CAMKMT
ABCG8
EML4
CALM2
CHAC2
RPS27A
WDPCP
VPS54
REG3G
ASXL2
ETAA1
SNRPG
ABHD1
MEIS1
TRIM43
CIAO1
ZNF514
SNRNP200
MRPS5
ANKRD53
TPRKB
NAT8
EXOC6B
SFXN5
TEX261
DQX1
DUSP11
ST6GAL2
NPHP1
MALL
THNSL2
RALB
C1QL2
TMEM177
NT5DC4
RABL2A
SLC20A1
FBLN7
ZC3H8
LIPT1
CNGA3
FAHD2B
LYG1
AFF3
UBXN4
NXPH2
SPOPL
THSD7B
GPR17
POLR2D
AMMECR1L
GALNT13
PKP4
SCN1A
SLC4A10
SCRN3
KIAA1715
ZNF385B
TMEFF2
CDCA7
DLX1
UBR3
PHOSPHO2
GULP1
FAM171B
HSPD1
CCDC150
METTL21A
UNC80
PTH2R
CPO
NBEAL1
KANSL1L
SPAG16
ABCA12
SUMF1
NYAP2
RHBDD1
CXCR7
TRPM8
HES6
ESPNL
ANKMY1
COPS7B
DIS3L2
CPNE9
FANCD2
TAMM41
VGLL4
RAB5A
FAM134A
CTDSP1
RQCD1
MARCH4
STK11IP
GMPPA
EAF1
CNTN4
DYNC1LI1
RBMS3
GADL1
OSBPL10
C3orf39
CCBP2
FAM198A
CSRNP1
SLC25A38
ITGA9
SLC22A14
GOLGA4
CTDSPL
STAC
IQSEC1
CAND2
RPL32
PTPRG
IL17RD
SHQ1
SLC25A26
UBA3
ARL6IP5
TMF1
LRIG1
LRTM1
LIMD1
ZNF660
NFKBIZ
COL8A1
FAM55C
GPR128
MYH15
PHLDB2
ABHD10
TAGLN3
PLA1A
RABL3
ADPRH
IGSF11
ATG3
NR1I2
BOC
SRPRB
TMEM108
AGTR1
MED12L
EIF2A
ALDH1L1
OSBPL11
TRPC1
NCEH1
SPATA16
FAM86B2
LPP
TMEM44
KIAA0226
AMT
TCTA
NICN1
UCN2
VPRBP
MANF
CCDC39
STXBP5L
EAF2
ILDR1
TM4SF19
MUC4
SLIT2
EIF2B5
AHSG
ECE2
VWA5B2
DGKQ
FIP1L1
SLC26A1
LYAR
CENPC1
EPHA5
CORIN
ATP10D
OCIAD2
SLC10A4
SLC10A6
SCD5
PLAC8
ENOPH1
CABS1
GC
RG9MTD2
KLHL8
SNCA
PIGY
TBCK
CAMK2D
CISD2
DDIT4L
ANK2
TIFA
SPATA5
FABP2
CCNA2
METTL14
USP53
SETD7
NAF1
MARCH1
SFRP2
RPS3A
RNF175
PDGFC
CBR4
GLRA3
CYP4V2
ROPN1L
NDUFS6
MARCH6
NKD2
CDH18
ADAMTS16
SRD5A1
MYO10
FAM105A
RPL37
SKP2
OSMR
UGT3A1
PLK2
FAM159B
GZMA
PIK3R1
HAPLN1
LHFPL2
SSBP2
BHMT
ANKRD31
IQGAP2
CRHBP
RASA1
LIX1
GIN1
PPIP5K2
PAM
BDP1
GTF2H2
SLC30A5
BTF3
FBXL17
SPATA9
TSLP
TNFAIP8
FEM1C
COMMD10
ATG12
MEGF10
ADAMTS19
YIPF5
ARHGAP26
CXCL14
LECT2
SLC25A48
DDX46
IL9
TIMD4
RNF145
C1QTNF2
GABRA6
GABRB2
FBXO38
SPINK7
PCYOX1L
GLRA1
TNIP1
G3BP1
ZNF300
N4BP3
NHP2
RMND5B
BOD1
CPLX2
ODZ2
KCNMB1
FAM50B
MYLK4
FAM217A
TBC1D7
FARS2
GFOD1
CDKAL1
PSD2
LRRTM2
ZMAT2
GFRA3
KLHL3
DCDC2
SLC17A4
HIST1H2BA
KAAG1
TRIM7
TRIM41
HIGD2A
FAM193B
PLA2G7
TNFRSF21
RNF44
MUT
RASGEF1C
DOK3
ABT1
PPP1R18
DAAM2
MLIP
HMGCLL1
LGSN
FGD2
SCUBE3
ANO7
CRIP3
TTBK1
TCTE1
RPL7L1
NFKBIE
CYP39A1
TPBG
IRAK1BP1
PHIP
PRSS35
MMS22L
FAXC
GABRR1
PNRC1
PM20D2
RARS2
SCML4
C6orf170
CLVS2
GPR6
RNF217
RSPO3
ARHGAP18
TAAR2
TAAR6
TAAR8
ABRACL
TAAR1
SLC18B1
FAM54A
SLC2A12
SHPRH
AIG1
DYNLT1
TIAM2
TMEM181
PNLDC1
WTAP
ZMYM4
VIP
C6orf211
SLC22A3
C6orf123
VWDE
GNA12
C7orf50
SDK1
CCZ1B
C7orf26
RBAK
CREB5
FERD3L
EGFR
CDCA5
IGFBP3
PURB
IGFBP1
SRCRB4D
MDH2
POMZP3
GBAS
CCT6A
PSPH
TRIM50
ZNF92
ATXN7L1
TMEM168
ASB15
C7orf43
SLC12A9
GIGYF1
TRIM4
MEPCE
TMEM209
AGBL3
STRA8
ZC3HAV1L
TMEM140
TLK2
EPHA1
NOM1
CNPY1
NCAPG2
ASB10
NLGN4X
SHROOM2
RAB19
LUC7L2
DENND2A
TMEM27
SH3KBP1
TMEM47
LANCL3
SYTL5
CASK
KDM6A
SPIN2A
MSN
AKAP4
CCNB3
HDAC8
SLC16A2
CXorf36
ZNF157
ZNF182
CHST7
ZNF673
NDUFB11
ZNF41
RAB41
ZMYM3
TAF1
GPR174
NONO
CCDC120
LPAR4
EBP
AWAT2
OGT
SNX12
ITGB1BP2
IL2RG
ACRC
ZNF711
CPXCR1
DIAPH2
NXF3
RIPPLY1
PRPS1
CXorf57
FRMPD3
HTR2C
DOCK11
IGSF1
ARHGAP36
GPC3
GPR119
RBMX
MCPH1
MFHAS1
FBXO25
FATE1
OPN1MW
MAGEA4
FAM58A
NSDHL
ZNF185
CETN2
GABRQ
RPL10
CSGALNACT1
ATP6V1B2
CCDC25
HMBOX1
CHRNB3
CHRNA6
GNRH1
BIN3
DOK2
SLC25A37
CHMP7
DOCK5
STAR
PROSC
ERLIN2
SNTG1
PXDNL
ST18
RGS20
TACC1
GOLGA7
PPAPDC1B
GINS4
WHSC1L1
DNAJC5B
CRH
TRIM55
ADHFE1
MRPS28
PMP2
LACTB2
PRDM14
TERF1
RPL7
SLC26A7
PSKH2
ATP6V0D2
SYBU
DPYS
MTDH
LRP12
EBAG9
RSPO2
POLR2K
EIF3H
UTP23
NDUFB9
TATDN1
FAM83A
GSDMC
FAM135B
ZNF7
ARHGAP39
SLC39A4
NAPRT1
VLDLR
AK3
UHRF2
NFIB
CER1
PLIN2
IFNA5
HAUS6
CDKN2B
IFNA16
CDKN2A
C9orf72
IFNK
ZCCHC7
FBXO10
FAM75A3
SIGMAR1
CBWD5
CEP78
NTRK2
C9orf103
SHC3
AUH
HIATL1
C9orf3
OR13C4
ZNF462
C9orf80
UGCG
ACTL7B
SNX30
STOM
GSN
MRRF
NR6A1
CRB2
OR5C1
ALAD
ASTN2
WDR31
POLE3
SURF4
GBGT1
SURF1
SURF2
SURF6
MED22
REXO4
RPL7A
GTF3C5
ASB6
PTGES2
METTL11A
CIZ1
SLC25A25
SH3GLB2
FAM73B
PTGES
LCN2
LRSAM1
HMCN2
GPR107
C9orf142
IDI2
INPP5E
LCN9
SEC16A
WDR85
NOTCH1
CACNA1B
NACC2
C10orf47
USP6NL
COMMD3
MSRB2
PDSS1
FAM171A1
FAM188A
SLC39A12
TMEM236
RSU1
ST8SIA6
PARD3
ANKRD30A
ZEB1
FAM13C
NRBF2
A1CF
CDHR1
LRIT1
RGR
POLR3A
HERC4
C10orf11
CAMK2G
C10orf116
GLUD1
ANKRD1
HTR7
RPP30
FRA10AC1
ADD3
HABP2
VAX1
DNAJB12
EIF4EBP2
NPFFR1
C10orf81
TCF7L2
MKI67
CYP17A1
INA
C10orf125
LRRC27
NKX6-2
PAOX
GSTO1
TAF5
PPRC1
ITPRIP
CNNM2
PDCD11
ADAM12
RGS10
BTBD10
ADM
GAS2
SLC5A12
LIN7C
LRRC4C
IMMP1L
SAA4
PGAP2
TUT1
SCGB1A1
SYT8
ZNF214
ZNF215
HSD17B12
APIP
PAMR1
DGKZ
EIF3M
TNKS1BP1
GLYAT
SERPING1
OR5F1
SSRP1
SLC43A1
PTPRJ
C11orf49
ARFGAP2
CELF1
C11orf73
CCDC81
SESN3
ENDOD1
CCDC82
KLHL35
ODZ4
SERPINH1
CAPN5
INTS4
PAK1
RPS3
ZC3H12C
TTC12
NCAM1
DRD2
C11orf52
HTR3B
NPAT
ATM
AASDHPPT
GLB1L2
C20orf94
LAMTOR1
P4HA3
GRIK4
ST14
HYOU1
GGTLC1
C20orf78
ADAM33
SLC22A8
CSRP2BP
DAK
MTA2
TMEM138
FADS1
TMC2
ROM1
EML3
INCENP
ZP1
PLAC1L
MS4A3
PLCH2
FRG1B
CPSF7
MS4A2
B3GAT3
EI24
CCDC15
CHEK1
FEZ1
ESAM
KIRREL3
MPZL2
SCN2B
SIDT2
TMEM25
TAGLN
JPH2
DUSP15
COMMD7
C20orf144
KIAA1755
SPATA25
C20orf123
DSN1
SOGA1
C20orf152
SPINT4
CDH22
LSM14B
YTHDF1
CABLES2
ORAOV1
GPHA2
SLC22A9
TRPT1
NUDT22
FERMT3
PLCB3
MRPL49
CDC42EP2
FAU
TM7SF2
C11orf2
TBX6
PPP4C
ALDOA
FAM57B
DOC2A
HIRIP3
TAOK2
TMEM219
HMGA2
MMP3
CNKSR2
CNTN5
KLRF1
CLEC1A
MKX
MPP7
C10orf68
GRIN2B
ITGB1
ANXA8L1
FXYD4
TRIM48
OR8K1
OR5M9
PCDH15
CTF1
FCGR1A
ARID5B
KLHL1
CDH8
DCUN1D2
TMCO3
TMEM218
TIRAP
N6AMT2
LATS2
SAP18
LPHN3
KIAA1328
FAM124A
MIA2
CTAGE5
HNMT
LYPD1
LYPD6B
PDCD4
ADRA2A
GPM6A
WDR17
SPATA4
VEGFC
CCDC102B
CD226
CNDP1
FSIP1
DLG2
CCDC83
RGS18
PRSS23
MTMR12
PPP1R1C
C11orf53
CCT5
FAM173B
DOCK1
DIXDC1
DLAT
PIH1D2
C11orf57
TIMM8B
IL18
TEX12
PTS
PIP4K2A
C2orf50
FREM2
FOXO1
CRIM1
SEC24D
ABCB9
RILPL2
DHX37
UBC
ITPR1
TKTL2
PRSS53
SLC7A11
CCRN4L
ENKUR
GPR158
LYZL2
CACNA2D4
DCP1B
CACNA1C
KCNA6
THRB
NGLY1
OXSM
UEVLD
TMEM86A
C12orf45
C12orf23
BTBD11
UBE3B
ANK3
IPMK
RAD9B
PLBD2
DLG5
MAT1A
SLC2A13
GXYLT1
TWF1
DIP2C
EIF4E
MAGI1
TEX30
CSNK1G3
SRFBP1
AKAP6
NPAS3
FAM177A1
MBIP
MIPOL1
EXT2
TMEM18
ALLC
KCTD14
THRSP
NDUFC2
ME3
MSGN1
ADAMTS12
NUBPL
NEK7
ATP6V1G3
FER
C14orf133
ANKRD50
UPF2
CDC123
SCLT1
CCDC3
C4orf33
FRMD4A
SLC25A31
PTPRO
EPS8
ACAD8
THYN1
VPS26B
NCAPD3
VTI1A
QDPR
FAM160B1
ANO4
TEX9
QTRTD1
DRD3
MMAA
ZNF827
POU4F2
EDNRA
NR3C2
AKR1C2
DPYSL4
VENTX
ADAM8
ITIH2
KIN
PIGF
ANKAR
INPP1
MFSD6
RNF144A
ASAP2
ADAM17
FLI1
KCNJ1
TMEM45B
WWC2
MLF1IP
ACSL1
SLC25A4
AMN1
BICD1
SAV1
CCDC122
SERP2
NBAS
ZNF385D
TDO2
GUF1
SLC35F4
GABRA2
SACS
C14orf38
PABPC3
CENPJ
FBXO4
C5orf28
CCL28
PARP8
GFRA1
C10orf46
DST
BEND6
TIAL1
BAG3
GLT1D1
TMEM132D
RBM46
SCHIP1
LIX1L
MCHR2
NBPF11
KCNE4
AP1S3
RABGAP1L
CCDC74B
TMEM56
MZT2B
TUBA3E
ASTN1
CFC1B
FAM168B
PTPN14
MGAT5
TMEM163
CCDC75
HSPB8
GEMIN6
TMEM178
POU4F1
RNF219
CYSLTR2
GRID2
ARL11
RIT2
SETBP1
C11orf46
EPG5
PSTPIP2
ATP5A1
HAUS1
C18orf25
SPC25
G6PC2
PDK1
PTH
PDE3B
TCF7L1
TGOLN2
SH2D6
KCNK13
UHMK1
ATG10
POC5
SPOCK1
FAM151B
TADA1
GUCY1A2
CWF19L2
JMY
HOMER1
XRCC4
BOLL
ZNF547
ZNF773
ZNF776
ZNF256
SUV39H2
DCLRE1C
OLAH
RPP38
NMT2
ZSCAN1
ZNF837
USP12
CCDC50
CAMK4
TRIM36
ZFP36L2
PAN3
PLEKHH2
PFKM
TMEM123
GRIA4
IGSF10
SPEF2
SPARCL1
DSPP
DMP1
MEPE
MBNL1
CAPSL
NADKD1
GPD1L
GJA1
CCNO
DDX4
CLEC4F
SLC30A6
PELO
RASGRP3
SAR1B
CATSPER3
FAM21B
GPR180
TCTEX1D1
WDR78
ANKRD22
FARP1
IFIT5
SLC16A12
PANK1
PRDM8
BMP3
HNRPDL
HHEX
UTRN
GRM1
PTPRK
GGPS1
CNTNAP4
ZNF117
RAB3C
IFLTD1
MARVELD2
RAD17
MED21
PLOD2
STK32B
NRSN1
JAKMIP1
ZIC1
GPR125
CPB1
SREK1IP1
LGI2
CWC27
MR1
SRP19
CENPH
CDYL
CARHSP1
TEKT5
BANK1
TXNDC11
DAB2
ACMSD
ACOXL
BCL2L11
ANAPC1
CAST
SCOC
CLGN
CETN3
SMARCA5
SYCP2L
BMP6
RGPD3
RASSF3
HNRNPU
RANBP2
AHCTF1
MERTK
TMEM87B
OR14K1
PTPRR
NR4A2
CCDC148
PLA2R1
RBMS1
SCN3A
FEZF2
CD96
SLC25A27
GPR110
GPR115
FRMD1
FAM49B
ASAP1
TRAPPC8
FAM81B
INO80C
LPCAT1
PLEKHG4B
NMRAL1
FAM100A
C16orf89
C14orf109
ING1
TEX29
SPACA7
ADPRHL1
CMTM7
FBXL2
UBP1
RMND5A
CD8A
RPIA
TUBGCP5
GOLGA8IP
GOLGA8F
PTPRD
LURAP1L
CNKSR3
GTF2E1
CFDP1
TGIF2LX
ZDHHC7
FAM92B
C7orf31
TMPRSS11D
JAZF1
CMIP
SPHKAP
KCNJ16
PID1
TRIP12
FBXO36
CEBPG
KCTD15
ZNF599
MCOLN2
LGI4
DDAH1
SREK1
CHD1
ANKFN1
DGKE
HS2ST1
MSI2
CACNA2D1
ZUFSP
HS3ST3A1
GDPD1
NUS1
SEMA3D
PPP2R5E
ASB17
GRAP
SLC5A10
AK5
C17orf103
CABYR
IMPACT
ANKRD29
C6orf57
CHST9
THY1
DNAAF1
C16orf74
TBCEL
JPH3
ANKH
FAM105B
UBASH3B
ROBO4
ROBO3
PANX3
TBRG1
NRGN
FAM134B
CDH12
GPR15
TOMM70A
ABI3BP
ANGPT1
PITPNC1
CC2D1B
CERS3
PRKCA
LRRK1
CEP112
GAL3ST2
ABCA9
ABCA6
ABCA10
ABCA5
ENPP3
C4orf19
UCHL1
MIA3
DISP1
TNIK
FAM167A
NEIL2
PGM5
WNT3A
OBSCN
LONRF1
TRIM11
ENAH
PPP1R3A
C1orf96
ASZ1
SH3RF1
GBP5
BUB3
GPR26
C2orf77
MMP21
C10orf90
FAM69A
ATP5G3
CNTNAP3B
FAM27C
MAGED4
SRSF12
PDLIM3
SORBS2
TCEB1
LY96
PSMA8
TMSB4Y
CXADR
BTG3
C21orf91
CHODL
TMPRSS15
NCAM2
L3MBTL4
PDE1C
RABGEF1
MRPL39
JAM2
ATP5J
GABPA
ADAMTS1
ADAMTS5
TSEN2
SLFN13
WNT7A
XPC
C17orf50
C3orf19
FGD5
FLCN
DPH3
OXNAD1
PLCL2
CXXC1
SKA1
PPP4R1
APCDD1
PIEZO2
MPPE1
CCDC144C
USP43
RAB6B
EME1
EPHB1
ACSS1
ANKRD40
ZNF18
CA10
VOPP1
SEPT14
APOOL
DKK2
CYP2U1
RSPH10B
FBXL18
CNTNAP5
PROM2
AKD1
ODF1
KLF10
PTPRN2
AZIN1
ATP6V1C1
TMEM55A
OTUD6B
CDK19
GTF3C6
MARCKS
TTC39B
AGPAT5
MMS19
OR4K1
PI4K2A
MARVELD1
ZFYVE27
GOLGA7B
GPR78
METTL19
SLC25A28
HSPA13
SAMSN1
USP25
GRAMD3
ZCCHC10
C16orf87
MOV10
RHOC
PPM1J
DBI
SLC16A1
HEATR3
TRIM74
MKI67IP
OXA1L
SLC7A7
MAGEC1
LARP1
CNOT8
GRIA1
LRGUK
SETD9
MIER3
NUP205
ZKSCAN2
C9orf85
XAGE2B
PIK3AP1
RBM45
C10orf12
TTN
VSIG4
PDIA4
JMJD5
PDZD9
OTOA
KCTD18
FAM126B
ALS2CR12
ALS2CR11
TMEM237
FZD7
SPAG17
DEPTOR
FMN2
RNF20
CYLC2
PPARGC1B
ELMO1
SLC26A2
LSM11
MED7
FAM154A
RRAGA
SLC24A2
TRIM42
ACPL2
ADCY8
RASA2
RMND1
RAET1L
SLA
TMBIM4
VBP1
RAB39B
CLIC2
AFF2
EFHA2
GRIP1
VPS37A
KIF5A
TMEM185A
NAT2
MAGEA8
PSD3
C9orf41
MCU
C14orf43
TTC18
GNA14
FAM161B
GNAQ
WIF1
UGT2B4
GPR61
MMP16
ADK
KCNMA1
BATF
DCK
ADAMTS3
ALX3
DPY19L4
C8orf38
DRAM2
C8orf37
PPEF2
C15orf26
ADAMTSL3
ART3
SLC28A1
WHAMM
CXCL13
N6AMT1
RWDD2B
USP16
CCT8
C21orf7
NAA11
BACH1
CLDN17
CLDN8
TSPAN7
TIAM1
SCAF4
RPGR
CDK20
PCGF6
ANKRD9
SFR1
SORCS3
SFXN2
C14orf2
FUT6
TDRD9
FGF18
PCDH1
SH3RF2
GDF6
UQCRB
MTERFD1
PTDSS1
PPP2R2B
RPL30
KCNS2
FAM122C
SUPV3L1
FAM122B
EEF1A1
FBXO43
HKDC1
HK1
TYSND1
PHF6
CD109
LRFN2
NODAL
PRG3
UBE2L6
ZDHHC5
MED19
ZFAND3
NPTN
KAT6B
SAMD8
RAB11FIP1
UNC5D
GLYATL2
UTP14A
AIFM1
MAPK13
BAG4
MS4A1
WDR67
WDYHV1
ATAD2
FBXO32
NSMCE2
ZNF689
PRR14
FBRS
FRRS1
PHKG2
HIAT1
SASS6
COX6A2
ITGAD
GPR112
ZIC3
MALSU1
VPS8
GALK2
LHFPL4
B3GNT7
MPV17L
BUB1B
PDE6D
EIF4A2
BRPF1
RPUSD3
SST
TATDN2
GHRL
SEC13
EXOG
NTAN1
SHCBP1L
NMNAT2
ZFYVE9
ATP2B2
LYZL4
SLC6A1
SMG1
FCHO2
RBPMS
TMEM171
KBTBD5
C8A
TIMP4
NRG1
C1orf27
CPT2
NECAP2
LRP8
CDCP2
PAXIP1
STEAP2
SSBP3
HTR5A
CLDN12
MMP14
FZD1
GATAD1
SUSD3
TMED6
CLEC18A
DHRS4
C1orf158
CLEC18C
ARMC12
DDX19B
ST3GAL2
FUK
PRAMEF15
IL34
DHRS1
CACNA1D
ARSE
KIT
HYDIN
AASDH
ZNF19
CACNA2D3
RNF111
CCNB2
FAM81A
MYO1E
APPL1
MUM1L1
AFAP1L1
TSC22D3
DSCR3
DYRK1A
KCNJ6
KCNJ15
ERG
ETS2
TSPAN18
LCA5L
SLC35B2
TMEM164
MX1
CREB3L1
C2CD2
TAB3
SLC38A10
C9orf43
PALM2-AKAP2
ZNF618
DGKI
C9orf91
SVOPL
SNX22
UBN2
BRAF
SLC34A2
ACAN
PSMG3
CABP1
WDR19
SLC37A3
AP3S2
FMNL2
RPS4Y2
FAM59B
SPPL3
DPYSL5
CCDC164
RAB28
FAM213B
TNFRSF14
PANK4
CIB4
MEGF11
C12orf43
PEX10
RER1
RADIL
SKI
SSX2B
WIPI2
LDLRAP1
AGAP1
KRTCAP3
ANKRD61
PAFAH2
EXTL1
SLC30A2
BRE
TRIM63
WDR66
MRPL17
DUSP2
GRHL3
UBXN11
NLRP14
PTPDC1
GALNT14
NCK1
HPD
RHPN1
TPRG1L
LRRC43
AAED1
XDH
XKR8
CNNM4
EYA3
DZIP1L
TMSB15A
FANCC
MRAS
WASF2
ABHD3
ESYT3
FAIM
FAM46B
CLSTN2
COLEC12
RNF207
CUL4B
GPR153
SLC13A3
GPRASP2
RHBDL2
AUTS2
SHROOM4
HIST1H2BD
CDC25C
HIST1H4H
MITD1
EIF5B
RIBC1
TMSB15B
C2orf62
C2orf29
KCNB1
TSPAN33
NRG2
AHCYL2
B4GALT5
CD1D
CD1A
SPATA2
CD1C
FAM86C1
CD1B
DNAH3
CD1E
HMHB1
CPA2
NCF1
CPA5
TSR2
PPP1R9A
ZC3H18
ZFAND2B
POM121L2
GDPD5
DYNC1I1
PFKFB1
ALAS2
TMED4
PPP1R15B
COPG2
C11orf30
PAGE5
AGPAT6
PKD1L1
ZSCAN12
TAGLN2
ELK4
SLAMF8
SLC45A3
DUSP23
RNF166
NBL1
HTR6
ITLN2
F11R
USF1
PLA2G2F
SPATA2L
NIT1
DEDD
ZNF276
NPM2
EDA
FGF17
VWA5B1
CDA
PINK1
B4GALT3
EPB49
ADAMTS4
FAM160B2
NDUFS2
SLC5A11
FCER1G
APOA2
TOMM40L
MPZ
WFDC8
KIAA1967
WNT9B
CACHD1
CDC42SE2
RAPGEF6
EPB41
MIS18A
ALG8
FBXW5
C21orf59
SYNJ1
GCFC1
IFNAR2
MRPL10
DMRTC1
IFNGR2
GART
SON
DONSON
SV2A
LAD1
STC1
TNNI1
CSRP1
PRAC
HOXB13
C1QC
KCNE2
ATP5G1
RCAN1
UBE2Z
C1orf51
SNF8
CLIC6
CCDC24
RUNX1
IGF2BP1
GIP
CBR1
CBR3
C2orf81
GJD2
ACTC1
MORC3
CHAF1B
CLDN14
SIM2
HLCS
GOLGA6A
SCUBE1
ARHGAP27
ADPGK
PTMS
PLA2G4D
PADI4
ADIPOR1
CYB5R1
PSMD4
ATP13A2
C2orf65
PSMB4
IRX6
BTG2
CES5A
HK2
C1R
CELF3
ALDH4A1
STARD9
THEM4
TCHH
LCE2B
UBR1
AMFR
MED8
TGM7
RGL4
SPRR2G
PGLYRP3
ISL2
RSPRY1
CCDC17
GPBP1L1
NAE1
TMEM69
GPR114
CCDC135
ACE
TEPP
UROC1
KIAA0494
SPON2
CHCHD6
CTBP1
LRRC36
TPPP3
ZDHHC1
ATP6V0D1
AGRP
ZFYVE28
RLTPR
C16orf86
PIP
FAM131B
RGS12
PSKH1
ZYX
ABR
LYPD5
CCDC117
ZNF230
CCDC107
ZNF222
NPR2
ZNF221
ZNF233
ZNF235
GNE
TNFRSF13C
OR3A3
ARHGAP35
PTGIR
CALM3
DFFA
CCDC28B
IQCC
TMEM234
BSDC1
ZBTB8A
ATAD3B
SSU72
UBE2J2
ZNF362
FNDC5
CPAMD8
NR2F6
ANKLE1
CCDC58
VMA21
KALRN
CILP2
ABCG1
TFF3
TFF2
TFF1
TMPRSS3
UBASH3A
RSPH1
SLC37A1
PDE9A
WDR4
NDUFV3
PKNOX1
CBS
U2AF1
CRYAA
HSF2BP
RRP1B
PDXK
G6PD
CSTB
RRP1
AGPAT3
TRAPPC10
GAB3
C21orf33
ICOSLG
AIRE
C21orf2
ZNF66P
LRRC3
ITGB2
FAM207A
RALGDS
FTCD
C21orf56
LSS
VAV2
MCM3AP
C21orf58
PCNT
DIP2A
S100B
PRMT2
CLDND2
ZNF208
ADAMTS13
CACFD1
SLC2A6
FCN2
C9orf116
LCN1
ZNF714
GPSM1
C19orf47
HIPK4
C9orf117
TOR2A
ST6GALNAC6
SHKBP1
RDH13
ZER1
ZDHHC12
PKN3
SPTBN4
BRSK1
COX6B2
TMEM190
NLRP4
PPAPDC3
TAOK1
MED27
DEDD2
SIK3
MPZL3
AMICA1
NEK8
TLCD1
PCSK7
SAFB
CD3G
S100A1
CHTOP
CXCR5
ZBTB7B
FLAD1
SHC1
NLRX1
ADAR
IL6R
UBE2Q1
CHRNB2
CRTC2
ANO10
FDPS
RUSC1
FAM189B
PAQR6
PMF1
SLC25A44
LMNA
CCR5
NBEAL2
CCDC12
PTH1R
UBQLN4
MYL3
PPP1R35
GPATCH4
LRRC71
GATS
FCRL3
AZGP1
FGFR4
CYP3A4
CYP3A7
NACC1
CYP11B1
HK3
LY6K
IER2
ZNF394
CPSF4
LY6E
VPS28
TONSL
PTGER1
MUM1
LRRC14
ZNF333
PPP1R16A
FOXH1
ORAI2
ALKBH4
CCDC105
SH2B2
C5orf45
SQSTM1
MGAT4B
RPL8
MAML1
PGLYRP2
LRWD1
FBXL13
NAPEPLD
SCGB3A1
PSMC2
CELF5
MFSD12
USP41
YDJC
CCDC116
DVL3
AP2M1
ABCF3
PCYT1A
FBXO27
DMKN
U2AF1L4
BDH1
NPHS1
THAP8
COX7A1
ZNF382
DUSP14
LRRC56
PLXDC1
PGAP3
IKZF3
GRIN2C
FDXR
SAP30BP
ACOX1
PRPSAP1
CYGB
SRSF2
ZNF577
TMEM143
CCL5
LYZL6
CCL16
CCL15
TBC1D3G
KLHL10
CCDC155
HCRT
ALDH16A1
DCD
ITGA5
SIGLEC11
ZNF385A
SIGLEC16
MPP3
CD300LG
IZUMO2
NAGS
LSM12
ASB16
C19orf63
JOSD2
SHANK1
FAM171A2
DBF4B
PLCD3
FMNL3
AQP5
RACGAP1
OR7G1
LARP4
GRASP
RAVER1
KRT84
KRT82
SYCE2
SPC24
IP6K3
LEMD2
ALOX15
TREML1
ZNF653
MED11
CXCL16
SCIMP
C17orf49
BCL6B
ASGR2
TNFSF13
SENP3
FGF11
EIF4A1
RPL26
CCDC42
POLR3K
SNRNP25
C16orf11
WDR90
JMJD8
CCDC78
MSLNL
SSTR5
SPSB3
C16orf73
HS3ST6
C16orf59
CCNF
TBC1D24
AMDHD2
NTN3
CCDC64B
PAQR4
FLYWCH2
ZG16B
ZNF75A
ADCY9
SHANK2
CLPB
NEU3
CYBASC3
PPP1R32
ASRGL1
GNG3
UBXN1
C11orf48
TTC9C
TAF6L
NXF1
STX5
SLC25A45
RPL29
ITIH3
SYVN1
ZFPL1
RPS6KA4
LRP5
TPCN2
FGF19
CYP4A22
PDZK1IP1
TAL1
CMPK1
BEND5
ELAVL4
SELRC1
ZYG11B
SLC1A7
C1orf123
MAGOH
ACOT11
FAM151A
PARS2
C1orf177
BSND
USP24
PPAP2B
NOL9
PRKAA2
KLHL21
ZSWIM5
GMEB1
SLC45A1
SEPN1
AK4
JAK1
RAVER2
CTRC
LZIC
RBP7
KNCN
FBLIM1
TMEM82
SLC25A34
AKR7A3
C1orf187
PDPN
LRRC38
DHRS3
MATN1
LAPTM5
SDC3
PEF1
SYNC
RBBP4
KIAA1522
TSSK3
TMCO4
UBXN10
CAMK2N1
ALPL
WNT4
TTLL10
SCNN1D
MXRA8
C1orf86
MEGF6
CCDC27
IL23R
DIRAS3
C1orf87
NFIA
OMA1
MYSM1
TM2D1
USP1
FUBP1
NEXN
DNAJB4
ELTD1
LRRIQ3
LRRC53
TYW3
LHX8
SNX7
B3GALT2
NTNG1
FAM102B
HENMT1
AKNAD1
C1orf52
WDR63
GBP2
ATXN7L2
GBP4
ZNF326
HFM1
FAM5C
GFI1
KCNT2
AGL
VCAM1
EXTL2
SLC30A7
ZNF281
ARPC5
CADM3
NLRP3
ZNF496
TRIM58
SLAMF9
OR2M5
KCNJ9
IGSF8
DDR2
PEA15
PEX19
NCSTN
VANGL2
SLAMF6
OLFML2B
FCRLB
FCGR3B
SLC9C2
KLHDC9
C1orf74
LMX1A
LRRC52
FLVCR1
FAM71A
ATF3
RBM15
DENND2D
AXDND1
TDRD5
IER5
SNED1
BPNT1
SPATA17
C1orf115
BROX
ACP6
WDR64
KIF26B
TFB2M
CNST
PPP1R21
KLHDC8A
PM20D1
PKDCC
OXER1
HAAO
B3GALNT2
C1orf147
MAPKAPK2
IL20
IL24
FAIM3
PIGR
FCAMR
CAPN2
MRPL55
C1orf145
WDR26
REL
PUS10
PEX13
KIAA1841
TRIM17
RFTN2
DISC1
CAPN13
LRRTM1
MEMO1
DPY30
TYW5
C2orf47
KCNF1
PQLC3
ARL5A
FAM84A
KCNJ3
NEUROD1
C2orf63
FRZB
DUSP19
CCDC104
NUP35
CCDC138
C2orf48
ZSWIM2
FBXO41
ACTG2
C2orf44
SMC6
VSNL1
CCDC74A
H3F3A
ANKRD30BL
ADCK3
SLC16A14
TEKT4
EN1
ZNF2
SGCB
SPATA18
NOSTRIN
CCDC140
SGPP2
INHBB
XIRP2
BBS5
BIRC8
SMARCAD1
HPGDS
PDLIM5
OTUD7B
PDHA2
C4orf37
RPRD2
ANKRD23
CTSS
MSX1
PACRGL
BNIPL
C1QTNF7
TNFAIP8L2
LYSMD1
SCNM1
TMOD4
VPS72
ERCC3
RNF149
IWS1
BOLA3
CDC42EP3
S100A11
LCE3D
SMCP
IVL
SPRR3
DHX57
SPRR2D
BMP10
PGLYRP4
ARHGAP25
S100A9
S100A12
TGFA
TDRD10
CCNYL1
FZD5
CRYGC
DCAF16
C1orf189
NPPC
GNPDA2
ALPP
GABRG1
ALPPL2
GABRB1
PAQR3
NIPAL1
ALPI
ANTXR2
HELQ
MRPS18C
CGGBP1
FAM175A
GPR155
DAPL1
PMVK
PBXIP1
CLDN1
PYGO2
HIPK1
LENEP
DCST2
DCST1
COL6A3
C1orf106
YY1AP1
KBTBD8
FAM19A4
C3orf64
LMOD3
APOA1BP
NBPF10
POGLUT1
SLC22A15
CCKAR
IGFN1
ATP1A1
SLC15A2
EIF4E3
PROK2
C3orf30
LRRC58
FSTL1
LMOD1
ELF3
PDCL2
TMEM183A
TMEM169
IGFBP7
TRIM46
KRTCAP2
CXCR1
ARPC2
C1orf182
CCT3
TMEM79
SSR2
RNF25
STK36
ADORA1
SRGAP2
NEK10
CCDC141
FEV
CRYBA2
IHH
KIAA1524
EOMES
CWC22
AZI2
TGFBR2
RETNLB
ANKZF1
HDAC11
FCRL4
TRAT1
FBLN2
GLB1L
STT3B
CHCHD4
DPPA2
NFASC
FCRL1
SGOL2
SERPINI1
CLASP2
SUCLG1
NUAK2
SPTA1
PRKCI
MNDA
PYHIN1
IFI16
AIM2
EFHB
EIF5A2
SLC2A2
RPL22L1
FABP1
PPM1L
ICA1L
CTLA4
ICOS
RYBP
PPP4R2
CD200R1
GTPBP8
C3orf17
SPICE1
KIAA1407
CADPS
NKX6-1
CDS1
WDFY3
COX18
PTPN13
SYNPR
ALB
C3orf49
C4orf36
THOC7
ATXN7
PSMD6
PRICKLE2
ADAMTS9
PPM1K
FAM194A
CLRN1
GMPS
TIPARP
CCNL1
PTX3
HESX1
DCLK3
SLMAP
RPL9
C4orf34
RPP14
ABHD6
DNASE1L3
C3orf67
RBM47
APBB2
IL17RE
IL17RC
CRELD1
PRRT3
C3orf24
PCOLCE2
U2SURP
MTMR14
TTC14
CXCL3
CXCL5
PPBP
PF4
MTHFD2L
CXCL1
RCHY1
PLSCR2
CCDC158
CPA3
GYG1
HPS3
TM4SF18
TOPBP1
RYK
SNRK
TCF23
DNAJC5G
UCN
ZNF513
SLC4A1AP
PLB1
SPDYA
KIAA1143
KIF15
TGM4
WDR43
ZDHHC3
CDCP1
CLEC3B
SLC6A20
LZTFL1
FYCO1
CCR1
RTP3
LRRC2
C3orf75
FBXO40
DTX3L
ZNF148
NMNAT3
C1orf212
ZMYM6
TPRA1
YEATS2
GRIK3
ZC3H12A
MEAF6
SNIP1
DNALI1
POLR2H
KLF15
CCDC37
CAMK2N2
LIPH
TMEM41A
RPN1
SENP2
HEYL
IFT122
RHO
C3orf65
RFC4
RPL39L
BAP1
TKT
PRKCD
RFT1
SFMBT1
GNL3
PBRM1
KIAA1530
FAM208A
ARHGEF3
SLBP
LRPAP1
ZDHHC19
UBXN7
RNF168
PIGX
MFI2
OTOP1
S100P
ABLIM2
DEM1
CLDN19
C1orf50
ERMAP
ZNF691
AIMP1
SGMS2
METAP1
DNAJB14
H2AFZ
EMCN
SLC9B1
SLC9B2
BDH2
PGRMC2
CDC25A
CAMP
ZNF589
FBXW12
PLXNB1
CCDC51
ATRIP
SHISA5
SPRY1
BSN
APEH
INTU
RNF123
HSPA4L
MFSD8
C4orf29
CAMKV
MON1A
MST1R
RAD54L2
TEX264
GRM2
DUSP7
POC1A
PPM1M
AGXT2L1
WDR82
PITX2
C4orf3
PRSS12
NDST3
HMGB2
SAP30
SCRG1
HAND2
MAD2L1
ANXA5
TMEM155
ADAD1
MAP9
GUCY1A3
FBXO8
CEP44
HPGD
ASB5
C4orf45
TMEM144
FAM198B
NPY1R
NPY5R
NAA15
IL15
FAM160A1
ARFIP1
KIAA0947
HHIP
ANAPC10
ABCE1
OTUD4
LSM6
TMEM184C
PRMT10
ITGA2
MOCS2
SLC45A2
EDIL3
TMEM161B
ELOVL7
NDUFAF2
ZNF474
LMBRD2
RANBP3L
NIPBL
RNF180
GPR98
SLC25A46
STARD4
PGGT1B
F2RL2
CCDC112
ANKRD33B
CMBL
C5orf63
PRRC1
F2RL1
AGGF1
WDR41
PRDM9
NDUFS4
SCGB3A2
SPINK1
HTR4
ESM1
GRPEL2
CDC20B
ARSK
RHOBTB3
GPX8
TIGD6
SPZ1
SERINC5
ENPP6
CAGE1
CASP3
CCDC111
ERAP1
ERAP2
CMYA5
EGFLAM
KIAA1430
TMEM174
CARTPT
RICTOR
PAPD4
EBF1
ANKRA2
UBLCP1
FAM170A
UTP15
TLR3
KLKB1
NSA2
GFM2
TERT
SLC6A18
CCDC127
FOXQ1
C6orf195
GPR111
ACSL6
IL3
CSF2
SEPT8
SHROOM1
GDF9
UQCRQ
LEAP2
GJB7
SLC35A1
GRIK2
MB21D1
FABP7
TLX3
TXLNB
CITED2
FAM26D
T
CREBRF
DCBLD1
SFXN1
SAMD3
TMEM200A
IL22RA2
DACT2
PDSS2
C7orf72
STXBP5
HIST1H2AA
IL31RA
ANKRD55
RAET1E
PI16
TBX20
DAGLB
KIAA0895
STK17A
TRA2A
FAM183B
GALNT10
SAP30L
RPS14
HCN1
MYOZ3
COG5
NEUROD6
C7orf60
GPR85
SLU7
RP9
PTTG1
CAMLG
BMPER
RELL2
KCNK5
KIF6
ZNF12
SLC29A4
C7orf62
STEAP1
CDCA7L
SP8
MIOS
KIAA1324L
USP49
SYTL3
IQUB
HEY1
ZNF704
FABP5
SHH
TAGAP
COL1A2
FNDC1
CHMP4C
SLC13A4
PGAM2
BRI3
LMTK2
SLC35G3
CTSB
SOX17
DLC1
ADCY1
C8orf48
SUN3
C7orf57
HNF4G
PEX2
RAD21
SLC30A8
MED30
TNFRSF11B
C8orf84
PHKG1
EN2
KCNV1
CSMD3
KIAA0146
ORC5
DEFA5
HEATR2
DEFA4
DEFA6
OSGIN2
DEFB1
SUN1
OXR1
TMEM74
GPR146
GPER
UNCX
TMEM184A
NOS3
SPAG11B
MICALL2
CA3
INTS1
CDK5
SLC4A2
SLC7A13
FASTK
TMUB1
C7orf55
GBX1
PHAX
ALDH7A1
FOXK1
COX6C
OSR2
YWHAZ
BAALC
FZD6
CTHRC1
SLC25A32
DCAF13
TM7SF4
TP53INP1
INTS8
KIAA1429
FREM1
GEM
PDP1
TMEM67
KIAA0196
RPP25L
FAM219A
C9orf24
SNAPC3
KIAA1161
NUDT2
TMEM65
PSIP1
C9orf93
UBAP1
DIRAS2
SYK
NIPSNAP3B
ABCA1
NFIL3
LETM2
METTL2B
PRKACG
FXN
ZMAT4
NKX6-3
TMEM71
MAMDC2
PRSS37
CPA6
C8orf34
TMC1
ALDH1A1
KDM1B
HGSNAT
RASEF
GKAP1
KIF27
C9orf64
HNRNPK
C7orf45
SVEP1
TRPV6
C7orf34
ANKS6
FBP1
C9orf125
ZHX1
CXorf22
CYBB
DYNLT3
WBSCR27
MID1IP1
C9orf84
CXorf58
KIAA1958
PTCHD1
RNF183
ASB11
PCDH19
PIGA
FIGF
OR1Q1
OR1K1
STRBP
CLDN3
GAPVD1
C9orf89
WNK2
ATP7A
ZNF367
NLGN4Y
HDX
NDUFB6
AQP7
NOL6
AQP3
RG9MTD3
VCP
PIGO
STOML2
BRWD3
SLITRK5
MELK
ARMC3
OTUD1
ARHGAP12
FAT3
CCDC67
HECTD2
SLC7A3
FBXO33
DDX26B
GPR101
CLDN2
LRFN5
LRRC18
ZNF488
SPTSSA
ANXA8
WRN
MARCH8
TSHR
CFL2
SUGT1
GTF2A1
ZCCHC24
PGM2L1
PHYHIPL
SLC16A9
FOLR2
INPPL1
PHOX2A
MBL2
GJB2
CRYL1
REEP3
HEPACAM
SKA3
EFHA1
C11orf82
PCF11
PKNOX2
RPL10L
LRR1
RPL36AL
DNAAF2
C10orf10
MAGEC3
C10orf25
ZNF22
KLHDC2
EML5
NEMF
RPUSD4
ARF6
TTC8
TMEM63C
NGB
NOXRED1
CDX2
FAM123A
AKR1E2
KBTBD6
SSX5
SSX3
OTX2
FAAH2
DRGX
NUDT5
DACT1
OXGR1
UCMA
BEND7
ATP5C1
PRPF18
TAF3
VSTM4
VDAC2
SOHLH1
COMTD1
SLC18A2
PDZD8
ZNF503
DACH1
FAM175B
QSOX2
FAM204A
NSD1
PRDX3
ENOX2
GHITM
CLEC1B
SNAPC4
C12orf59
PMPCA
SDCCAG3
FRMD7
AK8
C9orf9
TSC1
GFI1B
HPRT1
LOH12CR1
FAM69B
ZMYND19
STOX1
RET
DDX21
BMS1
STK32C
KIAA1462
OR4K2
FUNDC2
TMEM55B
METTL17
SLC39A2
NDRG2
RNASE7
ARHGEF40
NELF
ZNF219
C12orf50
CASP7
PPP1R36
BTNL9
C10orf118
VWA2
METTL3
SALL2
PRAP1
TRUB1
FAM194B
CYP2C19
ZFYVE1
C10orf82
HSPA12A
FAM35B
FRAT1
UBTD1
ANKRD2
E2F7
ARHGAP42
ISCA2
OTOGL
GYLTL1B
PACSIN3
TTC7B
SLC39A13
PSMC3
RAPSN
AGBL2
TC2N
CPSF2
C12orf70
MOAP1
IFI27L1
IFI27
SERPINA12
CLMN
PDZRN4
SLC6A5
CCDC38
NELL1
PTER
C1QL3
CACNB2
PTPLA
ARL5B
C11orf75
KIAA1731
KCNC2
MAGEA9
TAF1D
ABTB2
C10orf28
AMOTL1
HTRA1
LIPC
CEP57
TCP11L2
PASD1
SPRED1
TMCO5A
GPR176
JAM3
IL25
CMTM5
GLB1L3
ADAMTS15
SVOP
SPATA19
GPT2
AMN
RAB8B
IKBIP
RPUSD2
HIF1AN
NDUFB8
ZFYVE19
PPP1R14D
SPINT1
FBN1
AVPR1A
C16orf78
DEPDC4
TPTE
LRTM2
OPN1MW2
BRD7
CKB
TRMT61A
BTRC
POLL
BAG5
DPCD
LARP6
API5
ASPG
ZNF319
HPS6
SENP8
NOLC1
ALKBH3
COPS2
GABRB3
SPIC
C10orf27
SGPL1
FRS2
CCT2
PCBD1
ARIH1
C16orf71
CLMP
SCN3B
COX11
ZNF202
C15orf33
STXBP4
CYYR1
CUL5
C12orf28
C10orf26
C10orf32
C2
PLEKHF1
TMEM100
ANAPC16
SMPD1
APBB1
SYNPO2L
NUDT13
C11orf65
TRIM44
ILK
TAF10
TPP1
DCHS1
NETO1
MSS51
CYB5A
USP54
RAG1
POTED
C11orf74
WDR88
OR10A5
OR2D2
ATP9B
PPFIBP2
MOGAT2
CYB5R2
SERPINB7
KIAA0355
SERPINB8
TUB
RIC3
LMO1
IDH3A
WDR72
CRABP1
PLD4
ZMAT1
XRRA1
TRIM66
RNF169
RPL27A
ST5
CDYL2
TMEM130
PRTG
CENPN
AKIP1
ATMIN
C16orf46
TMEM41B
LEO1
ZNF143
TMX3
MFAP4
WEE1
MAPK7
PRKCB
NDST2
MCM7
CLEC3A
CCDC68
CLEC4E
ZNF3
CLEC4D
ZSCAN21
RIMKLB
A2ML1
BEAN1
TK2
TMED3
SLC38A8
SEC11C
CPLX4
GALR1
TMEM135
IQCD
NDEL1
CENPV
CDH16
RRAD
FAM96B
WDR16
HSP90B1
MC4R
BLCAP
SERPINB12
CHRFAM7A
ATF7IP2
MMP10
FAM18A
NGFRAP1
TMPRSS5
COG1
PLEKHA7
ZNF606
B2M
ZNF592
CASC4
HTR3A
NNMT
ACSM1
AP1G1
AGBL1
SLFN5
CATSPER2
C16orf45
KIAA0430
SAAL1
YPEL4
PPIB
LDHC
FAM96A
LDHAL6A
FAM111A
KIAA0101
KIF7
LDHD
PLIN1
PEX11A
TMEM170A
MESP1
ANPEP
SCNN1G
RBPMS2
NAV2
ANKDD1A
GLYATL1
C18orf54
DCTN5
TERF2IP
PLK1
CLPX
GPR182
ZBTB39
CACNG2
TAC3
MYO1A
TMEM194A
OR4D6
NAB2
VPS39
STAT6
PATL1
XRCC6BP1
ELFN2
STX3
MRPL16
PIP4K2C
MTMR10
YWHAB
C15orf48
SCG5
GREM1
NYAP1
TSC22D4
MS4A6E
MS4A7
MS4A14
MS4A5
DIS3L
CCNDBP1
EPB42
TGM6
SMAD3
MS4A8B
C18orf34
MS4A15
MAP1A
RCCD1
AKTIP
MAPRE2
FAM176C
TCP10L2
MARS
MBD6
CNPY4
PDIA3
NUDT21
NAT16
C15orf43
NKX3-1
SGSM1
DUSP18
TEF
MEI1
B4GALNT2
PBX3
GNGT2
PHB
SNRPD1
TTC16
SUN5
SAMD14
PIP5KL1
BPIFB6
TMEM92
FAM102A
ACSF2
GOLGA2
TRUB2
COQ4
SLC27A4
URM1
CERCAM
DOLPP1
CCDC103
ENDOG
TBC1D21
PRRX2
C17orf69
UGT1A6
C15orf39
ISLR2
SP2
PRR15L
COQ7
GPRC5B
CRK
C16orf92
GOLGA6C
FBXO22
TBC1D2B
NOD2
SNX20
LOXHD1
KATNAL2
HDHD2
C17orf78
ZNF91
CCL23
IGF2
RNF214
CDK12
DPEP2
DUS2L
POP5
ENGASE
RBFOX3
ATP5L
CD3D
TBC1D16
C17orf56
MYO5B
ART5
ACAA2
STIM1
RRM1
OR51E2
TRIM68
MMP26
OR51I1
OR51Q1
FN3K
PRRT2
ZNF23
IRGQ
ZNF226
ZNF229
ZNF180
PPP2R3B
ZNF668
ZNF646
VKORC1
GNG8
LPO
CA4
SMG8
TPM4
RAB8A
GPX4
MIDN
JSRP1
FAM129C
KLHL26
GATAD2A
MVD
CDT1
TRAPPC2L
ANKRD11
C16orf55
PROCA1
RPL13
ZNF641
LALBA
CACNB3
DHRS13
TP53I13
MLL2
CORO6
RHEBL1
TUBA1A
TUBA1C
ZNF610
ZNF528
ZNF701
SERTAD3
NCKAP5L
RAB4B
AQP2
GPD1
C19orf55
CYP2S1
AXL
NFKBID
TMC4
ANKRD33
LAIR1
TTYH1
LENG8
CDC42EP5
LAIR2
TMEM145
ZNF526
TRAPPC9
KIR3DL1
NLRP7
ZNF146
ZNF283
PPP1R14A
SPINT2
C19orf33
YIF1B
DNAAF3
PSCA
ATCAY
LY6D
DAPK3
EEF2
TMIGD2
CHAF1A
UBXN6
PLIN4
SEMA6B
ZNF444
NXN
FAM57A
GLOD4
MFSD3
GPT
KIFC2
SLC43A2
RILP
SERPINF2
WDR81
SRR
TSR1
TRPV3
HSD11B1L
CYB5D2
GGT6
NTF4
C19orf48
KLK1
KLK4
KLK2
KLK5
KLK6
KLK11
KLK13
ZNF83
KRT80
KRT1
ACER1
OTUB1
RCOR2
ANGPTL4
NDUFA7
CD320
SPRYD3
IGFBP6
SOAT2
ZNF558
CABP2
NDUFV1
CDK2AP2
NUDT8
TBX10
FDX1L
PRDX2
OR8J3
OR5I1
ZNF232
MIS12
CD300C
CD300A
TEKT1
C17orf28
ICT1
ATP5H
TMEM88
EVPL
SRP68
MGAT5B
TMC8
TK1
TMEM68
CYP7A1
GSDMA
KRT24
TMEM99
GHDC
ITFG3
SOST
PRR25
ZNF598
RAB26
MLST8
E4F1
DNASE1L2
ECI1
CASKIN1
ABCA3
KCTD5
SRRM2
ZNF597
SDHAF2
DDB1
VPS37C
VWCE
RAB3IL1
BEST1
FTH1
BSCL2
POLR2G
SLC3A2
HRASLS5
C11orf84
ATG16L2
C2CD3
TRANK1
TTC21A
RPSA
ENTPD3
CTNNB1
ULK4
FADD
LTBP3
NAALADL1
SAC3D1
BATF2
SLC22A11
SF1
MAP4K2
C11orf85
CCDC88B
SCARA3
PBK
SCARA5
PNOC
COPS6
PAFAH1B2
ANKS3
NUDT16L1
KIAA1586
RAB4A
OR1F1
OR2B2
KCNJ4
SETD5
VASN
FAM83B
HIST3H3
THAP9
OR2C1
RNF187
HOOK3
MAPK1IP1L
DDIT4
RBPJ
LMBRD1
ZCCHC4
PTGDR
TTC39C
GLYCTK
HIST1H2BI
GNG4
UBTD2
POLR2J3
NKIRAS2
DNAJC7
C14orf183
KCNV2
IRF2BP2
PTF1A
NT5DC2
FOXI1
C3orf78
HIST1H2AE
C1orf31
KIF5C
MGAT2
BMI1
THAP11
MMADHC
PDHB
PXK
HIST1H1E
PCMTD1
KCTD6
MPLKIP
ACOX2
FAM107A
IRF2
MOBP
CX3CR1
C8orf22
XIRP1
INSM2
DEGS2
SCN11A
ARF4
HLA-DPA1
SEPT2
FILIP1L
MFSD2A
DTYMK
TAP1
ING5
ATG4B
BDKRB2
MLKL
CMAHP
RFWD3
MTNR1A
KCNG4
RHOH
KLHL30
COG7
CDC40
STIP1
SCNN1B
PPT2
HR
TXNDC2
RAB31
ATF6B
REEP4
TNXB
LGI3
SFTPC
BMP1
ATXN2L
PHYHIP
CCDC110
POLR3D
FEN1
SDPR
SOGA2
GBX2
HFE2
SCGB1D1
HEXIM2
FNTA
SERINC2
MYL1
TRAPPC11
CHRM1
COL3A1
GFRA2
ING2
CDKN2AIP
SNRNP48
TMEM223
SLC20A2
CRYGA
DYNLRB2
TMUB2
ADAM29
C17orf65
STAT3
ZSWIM1
NBPF9
ADAM9
ADAM18
GDNF
DPCR1
WFDC13
AXIN2
NDUFS5
VWA3B
ZNF30
UGT3A2
FAM84B
C18orf1
KCTD19
SLC16A4
IL7R
TMEM208
LRP1B
WFDC12
AHCYL1
DNAJC21
PKIG
NPNT
C20orf62
CA7
FAM178B
TSPY2
SEMA4C
CNNM3
GSTM4
TET2
CXXC4
TCTN2
SHOX2
PPIP5K1
TSPAN5
OR12D2
ABHD15
ZBTB5
CHTF8
ADAL
LCMT2
SNTB2
IL12A
ZNF507
STX18
ZBTB49
GFM1
OR13J1
HTR1E
FSTL5
DDX19A
ATOH8
SOX14
ANKRD49
SFTPB
USP39
TNIP2
C2orf68
TMEM150A
RNF181
VAMP5
BTNL3
LRRC28
MAT2A
PLA2G4F
ENHO
ZNF608
SLC35G2
INPP5D
LETM1
CTRB1
CTRB2
TRIM49
TMEM129
PPIC
SPRY3
CEP120
STXBP6
TM4SF20
MFF
GRM5
LGALS9
JMJD7-PLA2G4B
CPLX1
PXDC1
SIGLEC7
NTSR2
E2F6
FEM1B
COMMD8
ATP5I
UQCRFS1
MFSD7
COL4A3
MAP2K1
KLK7
HNRNPH1
IRS1
MECP2
VCX3A
UPF3A
ZBBX
ACTBL2
ROR2
AR
DHRSX
C8orf46
HSPBAP1
ASMTL
SLC25A6
CHST14
PARM1
CSNK1G1
FAM110B
ARMC4
AFAP1L2
ZNF354A
ATF5
UBE2V2
GOT1L1
ZBTB43
CPT1C
PCSK9
XPO6
GSG1L
MN1
APEX2
NSMCE1
CCDC126
IL13
OR10G3
RAB3B
OR6F1
CD2BP2
RSPO1
RGS14
TBC1D10B
LMAN2
C1orf150
RAB24
PRELID1
THBS3
CA5B
SLC50A1
EFNA1
CXCL10
NPIPL3
SH3TC2
CXCL11
ZRSR2
NMD3
ADRB2
B3GALNT1
GPRIN1
ZNF311
HSPB3
KCNAB1
MRPL1
SHE
NR0B1
PGM2
STK32A
IL1RAPL1
P2RY12
C22orf15
OR5AU1
KIAA1024
PDILT
UMOD
GP2
SLC33A1
SNUPN
CRADD
SIN3A
ARL13B
RNASE2
ELSPBP1
RNASE3
PTK2
RSPH10B2
PTAFR
PTPN9
RNASE6
NPR1
KCNK9
IL8
SCN9A
RASSF6
COL22A1
SDC2
CD52
MMGT1
SPRR1B
SPRR1A
OR4K14
OR4K15
TM2D2
HTRA4
PLEKHA2
CLIC4
SLC38A11
GPR183
CRCT1
CCDC8
METTL15
ZNF280A
MUC15
CXorf48
ZEB2
GJB1
PCBP1
HINT1
DTWD2
VPREB1
CLIC3
INO80E
BNC1
DFFB
NFU1
ANTXR1
GKN1
CKAP2L
C15orf40
FAM103A1
PROKR1
APLF
BOLA2B
RGPD8
HIC2
LUZP1
HEXDC
DRD5
BUB1
SPNS1
LRRC45
CHRNA5
MT1B
STRA13
AGPAT2
ASPSCR1
GP9
FASN
CNBP
MT1E
ACTRT2
DUS1L
GPS1
RFNG
DCXR
ZNF32
LDB2
RAC3
NRG4
LIMS1
C15orf27
NLGN1
TAPT1
PRYP3
UGP2
TAS2R1
LINGO1
PRY
RBMY1F
PRY2
HNRNPF
BTD
CSGALNACT2
TACR3
GSX1
PCDH7
ROBO1
ONECUT1
AVEN
P2RY1
CTNND2
TRIM56
MUC17
AHSP
WNT10B
CALML6
REPS2
MUC3A
SYAP1
ITGAM
PYDC1
TPST1
TM4SF4
TOR1AIP2
S100G
TM4SF1
OTUD3
OTUD7A
GUSB
BRD3
KLF13
FRMPD4
ZFPM2
ZNF764
HSFY2
ZNF747
ZNF768
TAS1R3
TMEM42
MAP3K2
PUSL1
SF3B5
ZNF35
TIGD4
IFFO2
NLGN2
MYO7B
CHD3
TMEM154
MYRIP
ALCAM
YWHAG
UBE2E3
CNTROB
TRAPPC1
ZPLD1
KCNAB3
SERPINA9
FAM153A
GPR37L1
C5orf25
TMEM192
SERPINA6
ZNF778
NIPA1
FOXD4
GPR25
UBE2E1
HNRNPA3
SIK2
RNF150
CCDC144A
VGLL2
HOXD4
CHRNB1
HOXD12
GYPA
USP38
SLC16A5
NANP
ANKK1
ADRA1B
FAM27B
C17orf48
FABP6
PWWP2A
USP50
USP47
PDCD6IP
MRGPRX1
ZNF212
MRAP
FAM161A
ZNF282
GLB1
C14orf142
C5orf4
CRTAP
C7orf33
CNGB3
SLN
C17orf81
CMTM8
GABARAP
LGALS9B
STX8
CDK1
UBB
NFRKB
FABP4
FRMPD2
PRDM10
B3GNT2
FOS
TMED10
SETMAR
SMAD1
CST5
CST2
EMX2
CST1
SP7
FAM115C
SEMA3E
LRRN2
SLC30A1
DCLK2
ZNF804A
GPRC5C
TMEM182
VSTM2A
KRT8
KRT78
ADORA2B
SDR9C7
MGMT
METTL7B
HARS
NFXL1
KRT75
DENND5B
CD14
DNAJC18
KRT6C
SPATA24
RALGAPB
WIBG
KRT4
SLC23A1
KRT74
NPAS2
KRT72
KISS1
LONRF2
NUDT9
HSD17B13
PA2G4
COX7B2
ELOVL6
KRT83
PFKFB3
TMC7
ARL6IP1
SERPINB9
SMAGP
IRX1
CDH2
IRX2
EMB
SIX2
DLGAP1
STAT2
NUDCD2
IRF2BP1
OR9K2
HSPA4
FOXA3
FAM71B
SLC26A5
SCRT1
COMMD5
SGCD
GTSF1
ZNF16
ARMC10
RNF34
ACYP2
TRABD
TMEM133
ATF7
RASA4B
SOCS6
MURC
OR10A3
ZNF296
HOXB9
TTLL6
BOP1
POLH
SYT9
KCNS3
RBMXL2
KIF5B
GPR37
AKAP13
TPD52L3
CDCA4
OR10A4
SDR16C5
DYDC1
OR10A2
CHCHD7
HTRA3
FOXN2
OR2AG1
LMOD2
BFSP2
FSHR
USP32
CEL
PPM1D
GPR27
PSG6
KBTBD2
MINA
TRIAP1
LSM3
LILRA3
KIAA0232
MTSS1
TMEM43
RNF139
RPS9
PLA2G1B
CYTL1
TSEN34
TRH
GSTA4
MSANTD4
NDUFA3
OSCAR
PAQR8
NUDT6
OR7G3
TANC2
OR7G2
TEX13B
PKHD1
OR1M1
NCBP2L
DNAJC24
MBD3L1
ZNF160
PGK2
OR8B12
ZNF415
PRKCDBP
CEACAM3
DCDC5
HAS2
PDGFD
PLAC1
DDI1
S1PR1
HS6ST2
OR4D5
PYGO1
LRRC8E
PKIA
XKR6
TSNARE1
FPR2
FPR1
PATE1
OR13H1
FEZ2
SOX7
C8orf74
C11orf24
ALK
CCBL1
MTM1
OBP2B
TRMT61B
INSR
MFN1
GIMAP8
HSFX1
NRTN
KCNMB3
FUT3
KCNG3
HSFX2
ATP6V0E2
PRKCE
OR2K2
JAGN1
RLN3
TADA3
SOCS5
C1GALT1C1
C9orf16
MORN4
ZNF672
ZNF692
NAIF1
RBKS
OR2M4
GRIK1
MUC7
PROL1
SMR3B
TMEM126A
TMEM126B
TRIM8
NETO2
CSN3
CLDN20
CDC42BPG
SCAND1
JUNB
C10orf35
TMEM37
UGT2B7
LRG1
SHCBP1
SOSTDC1
NPTX1
FAM98B
BAHCC1
ZNF439
ZNF440
GAA
CANT1
KCNK3
ZDHHC16
CHST11
EXOSC1
PGAM1
CHD7
ESCO2
KRT19
KRT15
LURAP1
KRT38
CLCN5
TPPP
KCND3
APLN
KRTAP4-4
KRT13
XAGE3
KRT9
XAGE5
PDE7B
MRPL36
ZNF581
NAT1
KRT20
GLOD5
KSR2
ZNF524
MCC
KRT27
ZBTB26
CDK5R2
DSEL
POLR1C
ASXL1
OR1L6
DLK2
ZNF562
ZNF318
ZNF561
MAP1LC3B2
WIPF2
HOPX
SPACA5B
OR1L3
SSX6
OR1B1
NLRP5
LRRC8C
SPACA5
RSL1D1
LRRC8D
HEATR7B2
OR1L8
PPID
OR1N2
COL24A1
ETFDH
OR1N1
RXFP1
LPAR3
PTGER4
TBCA
NEUROD2
MAP6
OTP
ECEL1
BCL2L1
FGG
FGA
OR2AT4
FGB
PLRG1
EGLN2
ZNF584
DSCAM
DNAI2
NMUR1
CLSTN1
CXXC5
ZNF274
PIK3CD
PTCRA
SLC25A33
ENC1
SPSB1
P2RY6
BPTF
S100Z
ZIK1
GPR82
GPR34
PLEKHG5
ATF7IP
C20orf201
RGS19
TCEA2
DEFB4A
ANO5
HDAC3
C1orf111
GPHN
VAT1L
TMEM51
CAMTA1
LGALS4
LRRC34
PAH
SPATA5L1
GATM
SYCE1
NXNL1
RASGRP4
NHLH1
SLFNL1
BCL2
C12orf32
CTPS
UTF1
KNDC1
WDR87
METTL18
TTC40
COL8A2
PWWP2B
PCDHB1
ZNF540
ANGPTL7
FBXL14
EXOSC10
ZNF570
NINJ2
MLLT3
FAM90A1
RRM2
TRAPPC12
IFNB1
RPS21
C3AR1
RNMTL1
PTEN
RPS7
PRND
RNASEH1
PRNP
KLF17
ADRA1D
FRMD5
AQP4
CYP4F11
TLN2
LGALS9C
FAM18B1
FBXW10
OR10H3
ZNF217
OR10H2
OR52A5
SCG2
ATPAF2
CYP4F22
FOXB1
PPIH
LRRC48
ZNF57
C20orf196
C11orf40
JMJD1C
LDHAL6B
SYNPO
ZNF556
MAL
ZNF554
RAB33B
THOP1
ANKRD20A4
REG3A
GAP43
REG1B
EPHX4
LAMB2
USP19
QARS
ORMDL3
SERF1A
KLF11
LRRC15
SMN1
SRXN1
EIF2AK3
C2orf51
MOB3A
KRCC1
NME6
CYCS
CD8B
SLFN12
CALB2
SLC9C1
OR1A1
OR7A2P
OR1A2
OR8I2
LCE1D
CCL11
FRMD3
SNTB1
MTBP
TEFM
MRPL13
MALT1
PRL
ISG20
OR4C11
MBOAT1
OR8U1
ID4
OR4X2
GPR22
CXCR6
CEBPB
AZU1
TPSAB1
ATOH1
PAIP1
CLEC7A
C5orf34
C1QTNF4
NEGR1
ZNF131
MACROD2
DPAGT1
BSG
HINFP
PRYP4
CDY1
OR10V1
CERS6
SPTLC3
C17orf79
TP53RK
B3GALT1
OR5A1
CLEC12A
OR5A2
BPGM
POP7
ALG14
SUCLG2
STARD5
CSDC2
RCAN2
IL16
ABCG4
CDY1B
GNB2
CCDC11
OR5B12
OR5B2
FAM195A
PDZD3
C2CD2L
OR9I1
ARNT2
GNG12
OR6Q1
PRSS27
MYOZ2
SYNPO2
DNAJB7
CLP1
INSL5
EFCAB3
TTC36
RSPH9
MYEOV2
GTPBP2
FGGY
OR9G4
IL17D
OR5AR1
FUT9
OR5AP2
TCEAL1
ZNF24
HSFY1
MANEA
RAB40A
C2orf54
AGXT
OR8J1
OR5T3
AFF1
ACOT12
FIBP
CARNS1
OR10H5
TRIM40
BANP
PPP1CA
HCFC1
FAM170B
CTSW
NIPAL4
MUCL1
SNTG2
FNDC9
PDE3A
RASGRP1
KLHL6
CHCHD1
MRPL52
SMPDL3A
RND1
RAD9A
EFEMP2
OR10AD1
AGAP5
C17orf66
TAF15
FAM21C
TMEM134
ZMAT3
ZFAND4
THEMIS
MOS
ZNF738
MS4A10
SLFN11
FAM71D
CCL19
CORO1B
FUT10
LRRC20
MUS81
PURG
TMEM217
OR4D9
ZNF596
COL6A5
CFL1
TMCC1
NAA16
OR5B3
C3orf25
OR10W1
OR1S1
FAM192A
RAB43
FADS6
CBWD1
HOXC5
RAB37
DCP2
SNX32
RPL38
CYP7B1
OVOL1
RARG
CES4A
CES3
SSH3
CES2
PDP2
SP3
LSM2
KRT2
DMXL1
METAP1D
ZNF621
EGFL7
NADSYN1
DHCR7
NBEA
RNASEH2C
MYEOV
ANKRD13D
MRGPRF
MYD88
MRGPRD
OXSR1
SLC22A13
PHF8
LCLAT1
ADH6
XKR3
FRG2C
KAT5
SH3RF3
GXYLT2
HPSE2
DCAKD
ARPP21
TADA2B
CCDC96
ADRBK1
RELA
EVC2
ZNF680
C12orf51
C17orf63
BNC2
DEC1
RXFP4
HPSE
COQ2
C10orf131
CCDC63
HSPA6
TRMT112
LRRN3
KDM2A
C10orf129
ADCK5
MRP63
NOC3L
ESRRA
RHOD
ADAMTS20
COMMD1
RAPH1
MTX1
ADCY5
PARP14
CYSLTR1
PARP15
CKS1B
ABCD2
AHSA2
ABLIM3
MAB21L3
KIAA1919
VANGL1
GLRX
IQCB1
SYT12
GOLGB1
C11orf86
LIPM
GPR151
DMRT2
ZNF483
PLAC8L1
SLC2A14
GPR137
SNCG
MMRN2
MZT2A
TNKS
ZNF449
ZNF295
PPP1R3B
OR10K1
GPR148
STOX2
MAP3K11
TRIB1
CST9
KCNK7
SFT2D3
C1QB
C1QA
NDNF
IQCF1
OLR1
GLIPR1L1
DAG1
INSM1
DAB1
ARV1
NAA20
CCDC36
RNASE8
SAA1
MINOS1
EHBP1L1
THAP2
TMEM196
RNF26
PPP1R14B
RNASE11
SSSCA1
AGR3
SMARCC1
ZNF417
PTPRM
FKBP2
LTA
VEGFB
TNFRSF10D
MST1
TNFRSF10C
GMPPB
MOB1B
ZNF622
CSPG4
SNX33
C2orf70
OBFC2A
NUDT18
GPR113
NLRP13
CHD2
XCR1
CCDC106
CCR9
CCDC41
SULT1B1
NUDT4
PC
UGT2A1
SCAI
GPRC6A
NMNAT1
LRFN4
BET3L
APOBEC4
SLC19A1
HSPB7
RCE1
UQCRH
TAS1R1
HES3
EIF1AX
SPDYE6
OR1L1
CXorf23
PSMD1
GPR64
SPATA3
MUC13
SUSD5
HEG1
WFIKKN2
C11orf80
TOMM20
C1orf100
AGFG1
STAT5B
CD7
C3orf77
CNP
JUP
HAP1
TDRD12
EIF1
ENDOV
RNF213
TIGD3
KCNH6
MARCH10
PLK3
NET1
DPY19L1
PHOSPHO1
ZNF791
TUBB8
PHC3
GPR160
CBX2
SPTBN2
GOLIM4
KRT28
RBM4B
USMG5
HOXB2
C1QTNF1
MARCH3
SWSAP1
SLCO4C1
RBM4
C1orf88
XXYLT1
SNURFL
UBXN2A
RAX2
LRRC63
TCAP
CCS
LRRC33
CEP19
KLHL15
FBXO45
SPERT
FAM46D
GNG5
SLC25A30
C9orf131
CD34
CTSF
MSRB3
MRPL45
LEMD3
C16orf91
SOCS7
TLR10
TLR1
TLR6
FAM174A
RGMB
FAM53A
KIAA1239
CYB561D1
GSTA3
ZDHHC24
RG9MTD1
SELP
CTU2
AGAP8
FAM21D
MGA
C12orf66
ARL13A
SNX31
PIGG
PRPF8
ADCY6
REP15
PITPNA
DDX23
ZNF80
ZNHIT2
EVX2
ZBTB4
TNK1
ZHX3
PHLDA3
DIRC1
SLC16A11
SLC16A13
GLIS1
OR2Y1
CHRNA9
PODN
STAG3L3
SLC6A19
C11orf45
EXO1
RALGAPA1
WBSCR16
LIG4
C20orf166
TRHR
GTF2IRD2B
ABRA
ATP2A2
ZWILCH
RPL4
SNAPC5
STARD6
GOLGA6L2
VWC2L
C12orf76
ZCCHC12
CNTNAP2
GALNTL6
LINGO2
BBS1
DENND4A
IGDCC3
GCET2
ANKRD36C
SLC26A9
MFSD4
PELI3
TTC9B
MYO1H
TMEM81
MRPL11
KLK15
IL20RB
GOLT1A
AKIRIN1
NPAS4
MSL2
ZNF497
KLF14
TRAM1L1
CMKLR1
ANGEL2
UGT8
KY
IQCK
SLCO2A1
ZNF266
OR7D4
SLC29A2
BRSK2
B3GNT1
TMEM167A
LEP
SH3PXD2B
C12orf35
LARP7
FGFBP3
NR1D2
PABPC5
BRMS1
RPL15
C4orf32
HRAS
WDR49
SRP72
PCP2
RIN1
C4orf26
THAP6
CEP135
FZD4
CD248
BTC
PDZK1
EMR1
FAM116A
PDE12
GLMN
DNAH12
YIF1A
CNIH2
AMY1B
NLRP6
NDUFA11
RSRC1
CATSPERD
C3orf55
RAB1B
OR9G1
PTDSS2
C19orf70
C3orf33
OR5M3
SEZ6L2
ASPHD1
OR5R1
KCTD13
P2RY14
AMZ1
GPR171
GPR149
CD164L2
FUT1
DHX36
OR5J2
ZIC4
OR10AG1
OR4S2
FBXW8
CA5A
ZG16
KLC2
SLC22A1
C10orf122
CTBP2
CHST2
ZDHHC14
ATR
UBE2C
DSG4
GK5
VCPIP1
RTP1
DES
PDIK1L
SPSB4
RAG2
TRAF6
ZNF654
FAM18B2
MRPS22
PACS1
WFDC5
MARCKSL1
SH3BP5L
OR2T1
YPEL2
CADM2
PSMD2
FAM182B
PPM1E
FAM131A
CSRP2
INHBC
PARL
DDIT3
PCCA
HIGD2B
DCTN2
NPPA
ZNF408
CTDSP2
CKAP5
ARHGAP1
MED16
ATG13
GAL3ST3
C1orf127
CHST1
GOLGA8A
VWA3A
TP53I11
APITD1
DOLK
PHYHD1
CATSPER1
CCNE2
AGXT2L2
ANKS4B
CST6
GRAMD2
ZNF519
LSM1
PROP1
ISX
BANF1
APOF
CHRNA7
TMEM9B
NRIP3
PTPN2
SCUBE2
EIF1AD
SMAD2
EIF3F
OR10A6
ZNF25
OR10P1
ARL10
CLTB
PCSK1
LPL
RFESD
CCDC14
TBC1D10C
SART1
PPP2R2D
MCTP1
POLD4
OR52W1
LRRC25
DPP10
CLCF1
GPR152
UBQLNL
UBQLN3
PNLIP
LIPT2
KCNE3
CABP4
ALG10B
DRAP1
LONRF3
UCP3
UCP2
C11orf68
PAAF1
MRPL48
RAB6A
P2RY2
FOSL1
ERCC4
C7orf10
CCDC85B
TMEM70
OR4B1
RPS6KB2
RMI2
PRM1
TOM1L2
TEX26
ZNF77
GPR156
C1orf172
B3GNTL1
RBMXL3
MLXIP
C11orf44
NR2F1
C15orf54
AURKAIP1
TTLL11
EIF4E1B
TOMM5
C15orf53
SLC35E3
PRIMA1
ZNF169
RUVBL1
SFN
MSRA
ZNF645
CCDC168
CTDNEP1
ETV4
SWI5
GAPT
BAIAP2
CALCB
CREG2
WBSCR28
HOXD8
ZDHHC21
TSPEAR
PLEKHF2
S1PR2
A2M
ARL4D
DOK7
LRRN1
UBE2O
ORAI3
KLHL38
UNC119B
DENND2C
PLEKHD1
FAM220BP
ASCL3
TUBB6
LYSMD3
AMIGO3
B3GALT6
ZNF613
C11orf16
CXorf59
TMPRSS7
NUPR1
JAKMIP2
MBLAC2
TPRN
KCNE1L
ZNF683
SLC35A4
AIM1L
IP6K1
SSNA1
CSTF3
YES1
CHMP6
DLEU1
UFSP1
MC5R
TMEM39A
TCP11L1
GPX2
CCDC57
HSF5
FOXG1
SPHK1
BNIP3
ENTHD1
MYPOP
CIDEA
OR11H4
OR4D11
LRRTM4
ATAD5
C8orf40
OR11H6
ZNF404
RTTN
OR4K17
OR10H4
C10orf111
OR51B6
ACBD7
OR4L1
ANAPC2
OR4K13
HMGB4
ZBTB8OS
OR4F21
SLC35G1
MCART6
OR4K5
ZNF135
OR4N2
OR4M1
FOXR1
COX8A
TAC4
ZSCAN2
PRR18
B3GNT4
CDC26
HSD11B2
CRLF3
RNPEP
EID2
DMRTA1
EID2B
GJC3
RIMS2
KCMF1
DNAJC30
SPRYD4
VPS37D
CLEC14A
C14orf49
CLK2
LPCAT4
SLCO3A1
ZNF575
WDR25
CCDC101
PLA2G16
DIRAS1
OR5AN1
PHLDB3
PRR15
GNG7
OR4C5
KIAA2018
OR4C3
OR4S1
CNTD1
DCAF4L2
OR4X1
CNBD1
KBTBD11
B3GNT5
YSK4
C14orf177
LMNB2
FAM82B
MEX3C
HORMAD2
RNF152
NANOGP1
MYO1D
C20orf197
FOXL1
TGIF2LY
LRRC37A
FOXC2
OR4F17
BDNF
CCDC121
ACSF3
OR10AB1P
BOK
ZNF843
C8orf59
PFN4
OR51V1
MAGEB6
CDK5R1
C15orf56
TCERG1L
NCKAP5
MAGEB18
DEFB104A
RUFY1
OR52E2
BASP1
DEFB103A
OR51L1
LRRC37A3
VSIG10
IRX5
METRNL
FAM91A1
WSB2
OR51G1
GRIN1
SOX11
TYMS
OR51G2
PXMP2
OR51A7
TCEANC
OR51T1
PNMA1
OR51H1P
C8orf4
MAMSTR
C18orf56
ANKLE2
C8G
FUT2
OR51S1
OR51F2
EFCAB5
GCNT4
OR52R1
MUC20
THAP4
NFATC2IP
LY6H
FIBIN
FAM89B
SHMT1
DPP7
TRIM60
SEC24C
FMR1NB
SMCR8
MTHFR
DEFB104B
C19orf18
DEAF1
MTX3
TMEM80
SIX5
IFNW1
FBXO46
ZDHHC13
SLC38A9
ACER2
WDR73
POLE
FAM109B
SCN4B
DSCAML1
RHOG
EPS8L2
ZDHHC22
ANO6
ZBTB34
FAM9B
CETN1
FAM210A
OR2T35
TALDO1
ULK1
OR14C36
RIMKLA
CLVS1
OR2M7
RPS6KA3
B3GNT8
PUS1
CHD9
OR2T12
SPACA4
OR2T33
PDDC1
C10orf85
TRIM72
MAN1B1
DEFB103B
DEFB4B
KCNA3
OR2AJ1
FZD8
GJD4
FBXO39
CLDN22
KCNA2
TOP3A
CASKIN2
ZBTB38
BEND2
C8orf31
CCDC71
C10orf71
LRRN4CL
TIMM22
HIC1
PPFIA3
MAGEF1
UMODL1
SAMD9L
UBE2U
PAWR
TGIF1
SMCR7
NAP1L5
CD19
C8orf47
OR2T8
NR2C2
GPR4
ACOT4
OLIG3
PTRF
OR2G3
ARIH2
RBM44
ZBTB33
OR2G2
ZBED2
VCX2
IRX3
ST8SIA3
RPRM
OR2B11
SLC25A22
RABEP2
NHLH2
ATOX1
FAM187B
TBL1XR1
SAMD12
CD163
C18orf32
PIDD
ZNF491
RPLP2
GSG2
JUN
CSTF2T
PGBD5
C12orf54
GBA
ACAD9
IL17RA
PNPLA2
MBOAT4
C2orf57
AGTRAP
CD163L1
SRRM3
THAP5
DEFB114
EFCAB4A
SUMO4
MAGEB10
DNAJC28
OR4F4
NAALADL2
CD151
POLR2L
FAM20C
PVRL3
SLC35G5
ANXA2R
KIAA0195
FLII
SOX12
HNRNPA0
YIPF7
ZCCHC3
MYOZ1
TMEM78
KCNJ10
CHID1
ZNF620
TMEM187
CCDC23
ZNF619
C12orf68
AP3S1
GRB2
ZBTB41
UBE2N
ARL6IP6
ZNF354C
CAPZA3
MAMDC4
CENPBD1
ODF3
BET1L
RPS27
RIC8A
IMP3
ASB8
LCN15
ODF3B
DPY19L2
FAM75E1
C2orf73
GPR150
TSPYL6
FAM211B
DMAP1
ADAMTSL1
FAM26E
IMPDH2
ALS2CL
MLF1
PRSS42
NDUFAF3
C2orf69
GRAMD1C
STAP2
HTR3C
TSSK6
BOLA1
PDE4DIP
DDX10
LEKR1
PPP1R42
NDUFV2
FAM27L
DALRD3
ZNF114
ZNF518B
FAM123C
SPINK6
ZNF366
LCORL
PARD6G
ZNF454
SH2B1
ZC3H12D
VN1R1
KDELC2
CYP4F31P
PLEC
SH2D4B
RNF212
PRSS36
ZNF543
TMEM151B
GALNT11
SLITRK1
C9orf62
WDR6
PRM3
TNP2
SPAG11A
GEN1
TMPRSS9
AQP11
TMEM11
ZNF354B
KCNG2
SHISA3
OR2D3
CALML3
CALML5
ZFAND2A
PLEKHM3
ZNF223
HTR1A
C1orf65
FAM220A
DNAJC22
NEUROG2
BEND3
NT5DC1
GLDC
COX14
C8orf45
TUBAL3
P4HTM
UCN3
DTX3
KLHL11
AMBN
CTXN1
SLC25A20
CA8
CD28
EPM2AIP1
ERBB4
MAF
CTNNBIP1
OR6B3
DEFB125
PSAPL1
OTOS
GTPBP6
ERN1
GPR35
C10orf53
CSRNP3
ZNF713
PARP10
C18orf26
SUZ12
NSUN3
KCTD12
DHFRL1
RPP25
GRINA
C5orf64
THBD
GP5
COX5A
STX19
FAM132B
FAM219B
ZHX2
CPN2
CPNE7
C5orf46
CD300LB
GDPD4
RIIAD1
MPI
C22orf45
H1FOO
TRIM73
TMEM52
TMEM139
RNF186
C17orf57
MSC
APOLD1
FAM101A
EXOSC4
DPY19L3
TAF7
ZNF852
FOXE1
PFAS
HYI
C17orf62
TPRX1
LGALS7B
ZNF552
GAK
ZBTB7A
TUFM
C1orf173
RMI1
CTC1
FBXO34
SEPW1
EIF3K
MRFAP1L1
SNX18
EXD1
AURKB
TAS1R2
C14orf39
MRFAP1
C3orf38
KLHDC7A
TMEM107
RRS1
EXOC3L1
TRIML2
RCC2
OR13D1
IGSF22
C9orf50
ZFP42
CCDC89
FAM133A
DPM3
C12orf42
CYC1
PER1
HTR1F
TMTC2
HES7
FARSA
SPTY2D1
C10orf67
SAMD4B
CYP11B2
GIMAP7
ALOXE3
EDC3
C3orf23
FUCA1
PXT1
GGN
HNRNPCL1
TMEM125
ZNF664
C19orf75
CALR
MAGED1
LDLRAD3
CDH4
C12orf69
RAD23A
C2orf71
GADD45GIP1
DAND5
TMEM151A
C17orf96
PTPN11
NSUN7
ZCCHC5
FAM156B
WSCD1
RAB39A
CLK3
HLA-DQB1
GATA2
ARID3B
TMEM31
PACS2
ELMOD2
EGR3
C1orf101
GPC5
VWA1
DNAJB8
GEMIN4
FJX1
KLHL28
MKRN3
ZNF238
OR9A2
C14orf28
ALOX12B
SLC17A8
SHARPIN
LBX2
DNHD1
SLITRK4
HTR1D
GCC1
C3orf45
RNF151
CIITA
ZFPM1
ALOX15B
PLD6
GRM8
CDC42EP4
OR2AP1
OR6C4
ZBTB42
LACC1
MAF1
TPPP2
FCER1A
RPRML
ARL14
OR6C2
KIAA1875
NLRP8
FAM113B
APOBEC3B
SYCN
PIPOX
FOXS1
ATOH7
CDH5
LRRC3B
FAM216B
MRGPRX4
MYADM
MRGPRX3
HEATR7A
SERTAD2
RBM15B
C1orf200
AKAP5
NKPD1
GIPC3
CITED4
ABCA13
NLRP11
TIGD5
PDXDC1
C1orf194
ZNF154
R3HDM2
B3GNT3
ITLN1
NRXN1
SEPHS2
OR10A7
GPBAR1
ZNF784
ZNF648
C14orf119
CCR8
GOLGA8J
BBS10
FIZ1
PUF60
SSC5D
DCTPP1
ZNF771
CRIPAK
TSHZ1
PSTK
SOCS4
ZADH2
OR1E1
ZNF48
FAM71E2
C3orf80
NKX2-6
TMEM150B
C10orf91
ANKRD18A
WFDC11
TMEM86B
OR3A1
SEPT1
TRNAU1AP
EXOC3
TDRD6
C12orf40
CSNK1A1L
LYNX1
TH
MED14
FAHD1
C8orf42
RCC1
WFDC9
MYLPF
F2
FAM71C
PRKRA
ZNRF2
RRH
SLC9A4
ZNF816
PRNT
FGD6
GPR144
GPR139
PLD5
WFDC10A
PNPLA1
ALX1
CCDC43
KCTD4
C17orf104
FZD2
TIGD2
CCDC129
HCLS1
C7orf41
ZNF609
PAK2
CCDC66
DEFB124
KRTAP9-7
ATP5EP2
MCFD2
HARBI1
DEFB123
C11orf71
CYP8B1
OR6K6
TPRXL
SERTM1
GAS1
HMHA1
OR10Q1
ZNF571
GLIPR1L2
DEFB119
FAM73A
KCNE1
C10orf108
NRIP1
ZSCAN4
BHLHA15
RNF182
C9orf139
TSPYL5
FUT7
HIST1H2AC
C10orf140
HIST1H2BC
MB21D2
GSX2
SSTR2
ZNF594
PCGF5
SLC47A2
PRF1
OR2A4
MAB21L1
YOD1
TMEM64
C3orf22
OR10K2
CHRM4
SHISA2
S1PR5
CLRN3
GPR157
CHST13
AGTR2
SLC36A4
ZDHHC20
ANKRD30B
OR51E1
ZFP3
ARSJ
HOXC9
MAP3K15
PPA1
HOXC10
PSMG4
BHLHE22
MAP6D1
CSNK1G2-AS1
ZNF443
C12orf36
C1orf180
CXCR2
DEFB112
GREM2
C11orf42
SSR4
CAPS2
ZNF792
CUEDC1
SCRIB
KCTD2
D2HGDH
OXTR
FTSJD1
OR56B4
FAM83H
GPR62
OR56A1
ZNF572
ST20
PITPNB
TCEAL8
OR52E4
LRRC57
OR52N2
MRPL14
GPR137C
C1orf105
OR52N1
BBS12
ZFP82
OR52N5
C17orf47
C7orf53
NQO1
OR56B1
AEN
FKRP
TRAPPC5
RPH3AL
SLC25A42
FCRL6
METTL23
ANKRD34A
SLC26A11
HIGD1A
CHRM2
OR52N4
MAPK15
EHMT1
ADIPOQ
F2R
ZNF707
MUC16
NPM1
PJA1
DHTKD1
PENK
C4orf50
HIST3H2A
ZNF746
POLR2A
TMEM132C
SLC25A41
TMEM136
OR5AK2
FRAT2
TMEM102
TMEM132E
ZNF322
NME9
SPEM1
HEPHL1
FAM211A
OFCC1
OR5M8
CCL13
CCDC108
DDX60L
C19orf46
C17orf101
UTS2R
AATK
DDN
SAGE1
ZNF467
SOX2
ZNF678
TMEM45A
RAP2B
ZBTB2
RNF135
OR6T1
ACBD4
OR8D4
SGSH
MAB21L2
FANCB
EDDM3B
SETD2
EDDM3A
C6orf223
TMIE
MEX3D
OR52D1
MRPS23
OR52H1
FDCSP
GPR135
SLX1B
ANKRD62
P2RY13
TNFSF15
ZFP41
PHLDA2
GPR88
HKR1
OR8K3
PLAG1
OR8H1
OR5T1
YIPF6
OR5T2
ZBTB20
OR2Z1
C3orf58
C5orf30
OR8K5
AMIGO1
OR8H3
OR8H2
GPR3
C9orf71
ODF3L2
RNASE4
OR5AS1
ACTL9
SIAH2
COPG1
BAI1
C10orf31
OR6S1
SLC9A9
LSM10
RELL1
RFX7
SLC35C1
TIGIT
RNF41
SLC2A4
FTMT
IBA57
CLDN7
ZNF329
ZNF101
OR4C6
C5orf24
ADO
CHCHD8
OR4P4
PRKAG1
OR4C16
GINS3
OR4C15
OR4A15
OR4A16
OR52K2
NEUROG1
CCDC149
MRPS11
SNRPE
RTKN2
PNMAL1
CHST15
ADIG
USH1G
MGAT4C
IDH2
OR52A1
PTCHD3
OR6B2
C19orf6
WRB
TNRC18
FAM181B
TMEM30B
DEXI
ZNF716
NOP10
FAM89A
KCNIP1
TDRKH
ZNF708
IST1
C9orf102
MRPL41
ENPP7
CREB3L2
P2RY8
UNC5C
MRGPRG
TSEN54
RGMA
ASB18
UBA7
MRPS16
FAM159A
RAD51B
CRYGB
LDOC1
ARL6IP4
EXT1
SHMT2
MOB2
HIST2H4B
HHIPL1
ATP6AP2
ZAR1
CYB5D1
FAM153B
BACE2
TEX28P1
UBE2E2
SYNM
KCNA4
GABRG3
C22orf26
NLRP10
FIGN
IZUMO1
TMIGD1
B4GALNT4
AP1S2
C8orf33
DCAF4L1
MBD3L3
ZSCAN22
KCNJ14
FBXL6
C1S
GLTPD2
PRAMEF8
LIPF
OR5P3
DAOA
ZNF804B
C17orf77
KBTBD3
YBEY
FAM27A
CLN8
PLCXD1
NXPH4
CACNB4
IL29
TRAPPC6B
PGBD4
CDY2A
NPLOC4
OTOL1
KCNK4
TEX19
TSHZ2
CAPN12
EXOC7
KPNA2
WASH6P
XKRX
BGN
ORAI1
CEP97
LHFPL1
FES
GLRX5
FAM104B
TBPL2
CAV3
MXRA7
LIMK2
MFSD5
RNASE10
ADI1
RWDD4
SPNS3
CLEC4G
SATB1
HIST1H3I
NXPH3
CSF1R
EPHB3
VCX
ACTL10
EPGN
KRTAP11-1
C2orf82
HS3ST4
TRAK1
HIST1H2AJ
OR2V2
PLCB1
SKA2
RXFP3
CCNYL2
OR10G7
NDN
C10orf96
FAM156A
OR4Q3
NTM
TTC3
KCNB2
PPP1R27
C16orf79
GALR2
RESP18
IGIP
TSKU
MTCP1NB
ANXA2
RGS6
HOXB4
SLC35D3
PAQR7
PAPPA
MAFA
NGRN
GRID1
RPS17L
HCAR2
OR2T29
CCDC87
GSTA5
C1orf116
MAGEB17
CRIP2
DDX28
KRTAP13-2
ACBD3
C16orf72
PLCXD3
GPIHBP1
VMO1
OR4F15
ALG12
LCK
GALNT9
COL18A1
RBM10
GPR97
GLUD2
TMEM95
TCHHL1
RPL35A
RGS7
SLC25A18
ZNF721
LENG9
C21orf90
TCEAL7
C11orf54
CEP63
WFDC10B
SRPR
OTOP3
EWSR1
ODF3L1
HMGN4
SPATA13
GJC1
SOX1
CNOT10
OR4M2
MTA1
ZNF662
CADM1
ZNF320
C12orf60
PYCR1
LSMD1
SPNS2
C19orf59
AP2A2
SLC8A1
OR1G1
SLC25A21
OTOP2
CYLC1
PCP4
GGTLC3
ABAT
SLC25A10
CAMK1D
RGPD6
LYSMD4
WBP2NL
IGSF5
NKX2-5
AFMID
GATSL1
GAS6
FREM3
NEB
BEGAIN
GPC6
LYPD4
ARHGEF37
FAM43B
CSMD1
CALHM3
OR2T11
PTGDR2
CEP57L1
DSCR6
CYorf17
ANKRD20A2
GPR19
GJD3
RABIF
TMEM119
FANCF
CALN1
POM121L1P
C22orf32
C2CD4C
CHST6
POTEC
RUVBL2
C15orf58
MICA
CTNNA3
RIMBP3C
C21orf67
OR51B4
PTTG1IP
DDX41
ABHD16B
OR52E8
CCDC60
PLGLB1
DAZAP2
CCBE1
OR5P2
FAM9A
MAGEA2B
CECR6
ZNF623
OR2T34
TUBB
OR52L1
EPHA10
SPDYE4
CCDC125
C15orf60
BOLA2
BCOR
JRKL
C10orf107
GBP6
KIAA2026
SYNDIG1L
FHL3
OR56A4
PMCH
TMEM89
C19orf71
CCDC159
RIPK4
LRIT3
NPIP
SF3A3
TFDP3
TRIM61
GRIN2A
XAGE1C
PRHOXNB
SSTR3
GTF2H2C
ASB7
SH2D7
TREX2
GPR132
MX2
EP400
MEX3B
FAM46C
COA5
UTP11L
PSMG1
PRR14L
KLRC4
ACSM5
HIST2H2AA3
C10orf120
FOLR4
SERHL2
PCBP3
PGPEP1L
RNF5
SETD3
TNFAIP8L3
ZNRF3
FBXL7
C22orf25
HIST2H3D
SFXN4
GKN2
FAM167B
MRPL54
ZNF438
C3orf37
CCR3
DGCR6
GOLGA8G
CXorf64
TP53TG3
RP1L1
KRTAP8-1
C15orf32
C11orf88
ZNF530
NDUFB1
GRIK1-AS2
MARCH11
KLHL25
FAM19A1
TRMT12
PSG9
GPR1
PTPN20B
CTAG1A
BMP8A
ALYREF
FAM101B
EFHC2
NOG
MRGPRX2
UPP1
OR4N4
IL28A
OPCML
TRIM52
LHFP
CMTM4
TMEM50A
NPBWR1
FIGLA
ASCL2
TBK1
CBX6
MACC1
ACSM2A
TBL3
BPY2
KREMEN1
TRAIP
CHEK2
FOXL2
AIFM3
KCTD16
B3GALT5
ZNF703
SLC35F3
KCTD8
C9orf66
TUBA8
TCEB3C
BPY2B
EMILIN3
OLFML1
FAM162B
RBM12B
CCR4
LIN9
BTBD9
NUDT14
ANKRD45
C3orf15
PNMA3
GPR39
FAM3B
ZNF730
KIRREL
IQGAP3
CNGA2
TOB2
SCN5A
ARSI
UTY
C1orf64
TTC32
LRRC55
DNAH2
SH2D1A
SDR42E2
HIST2H4A
PRKX
SETD8
KCNH8
SMTN
NPW
PP2D1
CCDC56
NPB
ST6GALNAC3
PTP4A2
ACTG1
TMPRSS2
DENND5A
OR2T10
DSCR4
KRTAP20-2
CTAG1B
DIABLO
VPS33B
TBX1
ADAP2
UQCR10
FAM120C
TRIML1
EIF3C
CLDN5
NIPSNAP1
OR4F6
CNTN2
SPRR4
LRTOMT
OR10J5
KCNQ3
ADRA2C
NR2C2AP
FAM132A
CRELD2
OR1D2
SCFD2
UBE2F
KCNJ12
GPR173
PPP1R2
TSPYL2
GOLGA6L4
PGP
C22orf46
SNRNP35
DGAT2L6
IRAK1
C3orf26
OLIG1
C11orf72
PCDH9
ACOT1
OAF
ALDH1A3
CDR1
HIST2H2AC
KCNK12
HIST2H2AB
POU6F1
DEFB108B
TM2D3
TSSC4
TACSTD2
CLECL1
SIX6
PRKD1
FAM190A
ZDHHC23
HEATR8
OR51J1
S100A7A
SRPK3
GDF3
IQCF2
SLIT3
HIST1H2AK
EFNA5
MRGPRE
KRTAP19-1
HIST1H1B
TEX34
PKP3
MAP7D2
CSF1
COLEC10
PLA2G6
MAML2
C21orf128
PABPC1L2B
OR4N5
SS18L1
KCND2
TOP1MT
COPB2
LRRC19
THAP7
KNTC1
CCR10
C1orf130
BPIFC
WDR27
TXNRD2
C1QTNF8
OR56A3
FOXO4
POU3F2
PTP4A3
FOXD4L1
NEU1
FAM70B
PROS1
GAST
C15orf55
HDDC3
BEX5
ZFP1
CEND1
C6orf58
DHRS7C
DUSP8
SOCS3
C17orf74
SLITRK6
PIWIL3
LPAR5
XPOT
TMEM173
PDE4B
FAM19A3
C14orf180
SNN
C8orf12
KCNH7
NELL2
KRBA2
MED12
ZNF93
SEPT9
PRSS55
ODF4
FOXD4L4
CDCA2
RALYL
GSTT1
FAM123B
ZBTB40
HIST2H2BE
C11orf89
CLDN6
OR51M1
SEPT5
EIF4ENIF1
LRRC26
SERINC4
RNLS
KRTAP6-1
APOBR
FAM110C
DDX53
ATL3
MAGEA2
NDUFA12
RPS17
CXorf69
TCTE3
UBE2G2
SATL1
OSBP2
C21orf88
TUSC5
PRR23B
HIST1H2AH
ZBTB7C
APOO
PRR16
TMED9
DRD1
TMEM186
SDR42E1
RBM33
ARMCX2
OR51B2
PIGW
BTBD6
SRY
H1FX
RBM43
SUMO3
IMMP2L
TCEAL2
CLCNKB
DMRTC1B
JAG2
FMNL1
FAM22A
PTRHD1
LCN12
OR6A2
WT1
ZFP90
AQP12A
OR6C70
MUC6
NOC4L
USP18
NDUFA6
CHRM5
SORCS2
TMEM121
TMEM106A
SIVA1
BRI3BP
IFNE
SLC22A10
DGAT1
RFX6
ROBO2
AP3M1
F8
NT5C1B
CA13
UBOX5
MAFF
BRF1
LRRC14B
SEMA4B
HEATR7B1
CIB1
ANKS1B
WHSC2
SLC24A3
SGCZ
EFCAB10
C5orf47
GTF2H5
KRT76
FLRT2
INTS5
FAM169B
RPS27L
MANEAL
OR4F16
ADSSL1
ANO9
FAF1
MYADML2
FAM43A
NDNL2
HSF1
C6orf120
TBC1D3F
PURA
HIST1H2BL
INPP5J
NPY2R
MIXL1
MFSD6L
LRRC37B
DDX51
NOMO2
AQP12B
ZNF479
SIGIRR
NRBP2
PRSS57
IFITM2
TNFAIP2
ZNF445
PGBD2
WBP5
MC2R
RAB11B
PRMT3
GP1BA
PRPF39
MAGEA11
PPIL6
ZNF74
TEX28
KIAA0825
FAM100B
TEX33
CDNF
NOTUM
KLHL33
RBM11
WBSCR17
ZBTB37
IL3RA
SPPL2C
CCDC137
SFTPA2
RGPD2
ARL15
C12orf56
SCN10A
CDK10
TMEM105
SOCS1
TCN2
GAS2L1
ATP6V0A2
PARK2
C14orf80
HS6ST3
HGS
TNFAIP8L1
OR2V1
RAD51D
OR7A17
MAPK11
SP140L
MRPL30
TARSL2
SMYD3
METTL7A
IL28RA
SH3BGR
FAM174B
FAM47A
C19orf68
KPNA7
TMEM179B
GPRIN3
KRT6B
PARPBP
STAC3
ROR1
MUC1
C17orf70
IRF7
L3MBTL1
BRCC3
SV2B
FAM131C
C11orf35
C1orf227
PDE6G
PRKG1
NR2F2
NXF2
DLK1
TLCD2
LSAMP
AHNAK2
OLFML2A
SP1
SPATA8
MRPL40
DBX2
FAM212A
PDIA2
PCGF3
LMLN
P4HB
PSMD13
PBX1
NDUFA4L2
SHC4
KRT79
ZFP36L1
UBE2L3
NTF3
BRWD1
C5orf50
PMEL
SYN3
POU3F1
SNAI3
ZBTB3
LYG2
MORN5
EP400NL
PRAME
C6orf201
MYBL1
C16orf52
DRG1
ANKFY1
ZNF696
ADARB2
NRG3
SRL
C11orf87
IFIT1
XAGE2
CXorf38
CLDN24
KCNQ5
ADAMTSL5
KCNIP4
FAM75A6
MORF4L1
NLRP9
WDR53
DMWD
SLC52A2
PIGP
IKZF1
PCYT2
NAT8L
OR6C76
C15orf2
BCAP31
ARL17A
GNB1L
DNAH14
C1orf110
EVI2B
TMEM210
ZNF829
TMPRSS11B
THNSL1
TRIM69
ATP6V0C
IFITM1
PRSS38
BPY2C
LAMP1
FFAR3
TAS2R60
C16orf54
KLHDC8B
KLHL34
SETD4
PTCH1
RTN4RL1
OR4C46
C16orf53
CALHM1
KRTAP5-5
NKAIN3
NXF2B
RNPC3
ZNF267
IRS2
C7orf61
FAM186A
SHOX
LCE3A
BICD2
LCE3E
CCIN
TMLHE
GRK1
H2AFB3
DEFB128
SLITRK2
RASA3
F8A3
LRCH3
LEMD1
RPS4XP21
ATP4B
NDUFA13
ZNF566
ZNF224
ZNF529
ZNF284
HTR3E
DLEU7
KRT73
TAL2
AIDA
C15orf41
CD300LF
ZPBP2
KRT5
NBPF6
PION
HTR3D
OR4F5
AGBL4
ARGFX
CYP2R1
LRRC70
ANKRD46
PIP5K1C
OR5D14
CYP4F2
OR5L1
ATPAF1-AS1
OR5D18
ZBTB6
C2orf76
TAS2R42
POLR3C
C2orf53
DEFB131
UBL4B
WWOX
CYP4Z1
CCDC84
BCL9L
POLR1D
KIF18B
ZNRF1
O3FAR1
BPIFB3
BPIFB4
SAPCD2
EDARADD
CYP4F12
MARC1
LCE5A
SOWAHB
CNO
LCE1E
ZNF749
KLHL32
MKL2
BTLA
ZNF17
NBPF12
KDM4D
GPAT2
TOR3A
PABPC1L2A
GABRA5
PPP1CC
ZNF555
OR10T2
NAP1L3
PRELID2
BACE1
RGS9BP
TMEM212
SLC36A3
SLC36A2
THBS2
RXRA
ANKRD37
C9orf47
NUDT17
KIAA1024L
ZNF75D
CYP4X1
KRT26
KRT10
OR10X1
CD300E
CCDC30
NKRF
GLDN
FCAR
KPNA4
TRDN
OR6P1
KRT3
ZNF501
ZNF197
SPATA12
TMPRSS12
C2orf84
DEFB132
NAP1L2
RPS23
GNG2
BTN3A2
AKAP14
PCLO
KLK12
RGS7BP
INSIG1
MYT1L
C5orf38
ZNF396
TMEM222
OR9Q1
CLCNKA
OR9Q2
ARHGAP30
SEPT10
FAM86B1
CYP4F8
CYP4F3
SMYD4
DEFB105A
FOXD2
GPATCH8
CEACAM19
DEFB107A
NF2
C6orf1
DEFB106A
SPATC1
UBE2H
DEFB105B
HPDL
KTN1-AS1
KATNA1
FSD2
ARAP1
KIF24
PDE2A
LRRC16B
PRG2
PRR5
ZFP91
C17orf58
BCDIN3D
MAGEE2
CYP27C1
LYRM7
CCDC42B
CCDC73
MST1P9
BCR
OR10H1
MPPED1
FSCN2
FOXI2
SPIN4
ZNF732
SPIN2B
FOXE3
HYAL3
KCNK18
IFNA10
VSIG10L
ANXA8L2
CXCR3
ZNF397
ZSCAN30
TPCN1
LILRB4
C2orf27B
TNFRSF4
KRT16
HEXIM1
LCE1A
KRT14
C2orf89
KRTAP17-1
PDZD7
POFUT2
QRFPR
MAPT
ERCC6L
OR13F1
TMEM17
TNFRSF18
FGF3
C1QL4
RTN4RL2
ZDHHC17
SERPINA11
P2RY4
ZNF395
ZACN
KRTAP22-1
KRTAP19-6
KRTAP6-2
OR13C8
PPARA
TMEM232
C14orf23
KRTAP19-2
KRTAP19-4
KRTAP15-1
KRTAP13-4
FAM183A
EFCAB6
KRTAP19-5
KRTAP23-1
KANK3
EMID1
ACTL7A
KRTAP21-1
RHD
LINC00207
C17orf82
ESPN
PNLIPRP1
PTRH1
KRTAP21-2
SAMD7
GPR141
TMPRSS6
CYP4A11
TMEM216
RPS19BP1
TMPRSS11A
C3orf70
TEAD1
OR2AK2
DEFB106B
PLCD1
CCK
ENTPD5
MITF
HEATR4
NAP1L1
LILRA5
CMC1
SLIT1
LYPD6
AKR1C1
VSTM2B
FOXD3
SPATA21
MRPS21
RNF220
ANGPTL5
KIAA1598
H1FNT
LCE4A
LCE2A
KRTAP12-1
LCE2C
ZNF546
TSPYL4
DAZ3
MT1X
GCNT1
LCE2D
SESTD1
LCE3B
FNBP1
DYNC2H1
KRT12
MAGED4B
BCAM
RSBN1L
NPSR1
WDR86
EPOR
FAM9C
KRTAP9-8
CIDEC
DCC
TAF9B
PCDHB13
MAGI2
LUZP2
LHFPL3
RDM1
FPR3
HIST1H1T
C11orf96
KCNJ11
CDHR4
COL4A1
PLEKHG7
GJA4
PTMA
CXorf27
HSPA14
ATP13A5
SIRT7
C4orf40
IFT140
POTEM
PRAMEF10
AGMO
SBK2
CYP26C1
TLR5
USP7
NANOS3
FOXD4L3
NHLRC1
DPPA3
COX8C
PLEKHN1
ZNF385C
MAGEH1
TET3
ZNF286A
ISG15
EXD3
OR5W2
TMEM8C
C17orf97
ZKSCAN4
RGPD1
DHRS4L2
SAMD11
C1orf170
VMAC
C5orf52
HAPLN4
ERC2
B3GALTL
SPRY4
ERAS
TRPV2
AMTN
CXorf67
C2orf88
OR2T27
TMEM203
SLC18A3
KBTBD12
THSD4
DNAJB13
GABRD
AMY1C
TCEA1
NHEJ1
FANCA
SECISBP2
OR52B6
C9orf153
SSX7
ADH1A
SEMA4D
KRTAP10-8
LIN28B
FAM69C
DNAH17
MCRS1
TMEM72
SCXB
FANCM
ZNF70
CARD9
PEAR1
ZNF643
TMEM202
SOWAHD
ZNF642
HELT
ZCCHC16
TMEM220
C2orf78
HIST1H1C
PLSCR3
EIF4EBP1
P2RX2
ASCL4
OR6C75
CCDC157
TTC24
FAM122A
PALM3
GFRAL
C1orf168
SHISA7
DMBT1
CLEC17A
OR51I2
LCN10
DOC2B
LDLRAD2
C2orf66
OVCH1
ARHGAP11B
CYHR1
COL14A1
DNER
CPSF4L
KLHL17
ZCCHC13
PLA2G2C
ZSCAN23
HIST1H2BG
RINL
C17orf99
OR7D2
TPRG1
C1orf204
MORN2
CXXC11
S100A3
UBQLN2
RILPL1
C19orf67
ZNF490
CLCN1
NRN1L
NWD1
ARL4C
RNF133
TMEM221
TREML4
RAB42
WNT7B
OR51F1
SCGB1C1
PRSS45
PLA2G4E
GPR89B
MESP2
FAM25A
EYS
C6orf132
DAZ1
OR2AG2
MYO15B
MAPK12
TMEM215
FAM22G
COL4A5
KRTAP10-6
AGRN
NHS
OTOG
FAM166A
TMPPE
ZNF626
HEPACAM2
SMTNL2
ZC3H6
C7orf59
PRKAR1B
FAM22B
DCUN1D3
LIN37
ZNF793
TUBB4B
AGAP4
COMMD6
PLA2G2A
IL17REL
AGPHD1
OR7A5
C15orf62
FAM25C
RUFY4
ZNF383
HES4
IGFL1
ZNF669
C19orf35
LRRIQ4
CENPP
PLSCR1
C3orf62
ENO4
ZNF559
SBK1
OR6C6
BSPH1
OR6N2
GTF2F2
FAM92A1
KIAA1797
PRR19
ZP3
C10orf99
H3F3C
IFNA2
JAKMIP3
PPP3R2
PDCD1
CLEC2A
GPR21
TCTEX1D4
SELL
MAGEB5
CHM
NANOS2
MUTED
CERKL
SLC24A5
IER5L
H2AFX
INSC
SERPINA5
C19orf54
LCTL
NCCRP1
KRTDAP
C22orf34
COL25A1
FAM83G
C9orf171
SRSF10
HBA2
DUSP28
C15orf52
NBR1
OR2G6
RALGAPA2
NDOR1
NKAIN2
KRTAP1-1
PAQR9
C12orf55
NPIPP1
CLN3
FAM72B
ASAH2
SUMO2
NANOS1
HMX3
IGFL3
ZNF177
LDOC1L
DPYD
S100A16
PTAR1
CC2D2B
RNASE9
FAM154B
RHCE
C2orf80
IDO2
PARVB
DCDC1
SCXA
SLC4A5
UROS
KRTAP24-1
ZDHHC9
C7orf29
QRFP
DUPD1
C5orf43
OSTN
VWC2
C7orf46
TMEM120B
FSIP2
RBM34
NOXA1
TMEM198
BCL2L15
FZD9
SPRED3
OPTC
C11orf34
ADRB3
SKOR1
CATSPER4
PRELP
PLA2G2E
ZNF548
MTF1
TMCO2
SHISA6
TMEM201
NHLRC3
HMX2
SNTN
ZDHHC11
FAM26F
CNR2
SLX4
GLRA4
ENTPD8
RPL14
BEND4
FAM78B
ZNF563
TMC3
FBF1
KLRG2
ASTL
GPR179
MSL1
LRRK2
BSX
GJB3
FAM196A
TRMT2B
PTPLAD2
C1orf192
NYX
FAM120AOS
UTS2D
C9orf152
NOC2L
MSANTD1
AADACL3
COBRA1
HIST1H4D
SLC15A5
LIPI
LRRC66
ZNF292
HUS1B
KCTD21
SBSN
ADAT2
KIR2DL4
MAGEB16
DUSP21
ZNF567
NDUFA4
ANKDD1B
ALKBH2
RNFT1
RNF222
CGB5
RELN
FAM111B
APOD
H1F0
GAGE2A
LITAF
VSTM1
ARID2
FAM25B
SF3B3
PRSS48
IL1RAPL2
BLOC1S3
SP6
ANKRD34B
PLAC9
FAM47B
NKAPL
FSCB
CLDN4
ZNF573
GRAPL
FAM47E
HN1
ZNF527
ZAR1L
KRTAP10-12
S100A13
ZNF33A
OR14I1
KRT77
PCDH18
ZNF600
BTBD8
MAOA
C15orf61
C8orf80
TSPYL1
SPANXN3
TRIM64B
PNRC2
C22orf43
GJB5
FHIT
FAM150B
ZKSCAN3
FOXR2
RRP7A
LIN54
FAM53B
FAM180A
C6orf222
SPANXN4
S100A14
KAZN
SLC35E2B
FAM90A27P
FAM179A
TMEM194B
ALG1L
KIAA0408
GSPT2
TBC1D28
C8orf76
CXCL17
OTUD6A
HMGB1
MMP23B
SH2D5
NCR1
GJB4
OR2L13
BLOC1S2
SYCP2
ZNF724P
IL1RAP
PTPRT
MYBPC1
PAX5
OR5K4
OR6M1
HLA-DRB3
SPOCK3
ZNF676
ZNF699
TDRD7
C16orf93
OR8A1
KIAA0895L
HLA-DRB1
VN1R2
MYT1
SERPINA3
AKR1C3
SPATS2L
ZNF250
WDSUB1
ZNF79
S100A4
PLEKHG4
KRTAP4-3
FAT4
C8orf86
C11orf92
KIF19
OR6K2
ZNF681
HIST1H4A
ACADSB
STK40
OR10J1
TMEM63A
CTSE
SEMA4A
HRCT1
MPHOSPH8
GREB1
SIRPB2
ZNF766
RYR1
SRGAP3
KRTAP5-3
HIST1H2BB
FAM217B
SULT1C3
TUBB
OR2J2
LCOR
SUPT5H
XPNPEP3
OR2T2
OR2C3
ZNF107
OR10S1
SFTA2
PPIA
ZNF471
OR10J3
ZNF836
ZNF493
GTF2IRD2
GRM7
SUPT3H
NIF3L1
ATP2A1
IARS
HIATL2
POM121
ZBTB44
AKR1CL1
GIMAP5
HIST1H2BO
STK31
CGB7
NLGN3
OR8D1
ADH7
ZNF167
ZNF729
CD55
CPNE4
ZNF565
NTNG2
ELAVL3
WDR5
LONP1
C9orf163
TRRAP
NUDT11
FUT4
ASB13
HIST1H2BM
SLC35F1
ZNF34
ZNF781
ZNF140
INCA1
ZNF774
PTPN1
EVL
SPANXD
THEM5
NOXO1
ZNF658
EPHB4
PRTN3
ZNF765
ZNF124
XRCC6
S100A5
PPP1R26
NBPF4
TSC22D2
CRYBA4
ASMT
NPIPL2
ZNF569
ARMCX4
YRDC
ZNF777
PIK3R4
ZNF775
ZNF605
TRAPPC2
RFX8
MYL6B
ZNF799
FGF16
SIAH1
GK2
C20orf96
ESRRG
IPO4
NCOR2
SULT1A1
ARL9
PRPF40A
GDAP2
TCEAL3
ANAPC7
TPK1
SLC6A9
AFAP1
NACA
HIST1H3C
C1orf186
MYO18A
OR2T3
SPTSSB
C17orf59
MAN2A2
MME
FAM72A
CACNA1H
C11orf55
SULF2
HBG2
LAMA2
PFN3
PLXNB2
OR5AC2
AJAP1
XRCC2
MYO6
MKL1
HDAC2
ZNF782
SLC22A25
POTEF
ZNF846
HLA-DQB2
MMP1
ADH1B
UGT2B15
RIMBP3
TCF4
WNK3
ACN9
HRH1
C9orf86
GPR89C
ZNF136
ZKSCAN5
ZNF502
TRAPPC4
TTC30B
SLC30A10
OR8B3
TECPR2
TLR7
FAM180B
ZFP62
ERI2
TOMM7
HSH2D
TRPV1
ZNF33B
ZNF512B
AMZ2
ZNF431
FAM150A
NF1
VKORC1L1
ZNF418
DAPK1
LCE1B
HLA-DQA1
COL27A1
CXorf24
GM2A
HIST1H2AI
CLPSL2
S100A2
ZNF700
POU3F4
OR14A16
ANKRD20A1
CD47
OR52K1
TLE1
MAML3
HIST1H2AG
STRN3
ZNF239
SPINK14
SPRR2B
CTBP1-AS1
CHRNG
ZSCAN16
FAM125B
C6orf106
OR11G2
POTEI
ADA
ARID5A
PATE2
PPTC7
KRT39
TOMM20L
RGPD4
NHLRC2
HIST1H2AD
ZFP28
C2orf55
CBWD3
SCN8A
LAMB3
HIST3H2BB
C5orf48
KPNA5
ARHGEF12
HCAR1
ZNF252
PDLIM7
FLNA
TMEM26
RIMBP3B
SRGAP1
OR2L8
FAM3C
C14orf21
OR2T4
ZNF705A
SLC39A10
CASP4
AP2A1
PCDHB16
HIST1H3E
ZNF585A
FUT11
ANXA4
LAGE3
WDR5B
FAM163B
WDR45
METTL9
ZNF138
ZNF429
ZNF470
SERTAD1
ZNF100
CXorf40B
ZNF398
ZNF498
ANXA6
ZNF441
GMFB
SIGLEC15
ZNF420
ZNF763
ZMYM1
DTHD1
HIST1H4C
MAFG
ARRDC1
KIAA1671
KRT35
IGF2R
LCE1C
GAL3ST4
DYNC1H1
SLC6A17
IL28B
PCBP2
ZGPAT
SLC25A29
PGAP1
SRC
ZNF679
ZNF682
OR8B8
ZNF772
ZNF257
PCNXL3
ADAM32
ACSL5
LRRC8B
ABCB8
HIST1H3J
SND1
ZNF785
SULT1A2
NEK5
PSMD12
MAGEA6
GPR123
PIWIL2
C20orf112
C9orf169
SLC22A4
ZSCAN5B
ENTPD4
C1D
TBC1D9B
OR1J2
HIST1H4J
SLC2A7
FAM110D
SERPINA1
KANK2
C6orf141
CCL4L2
OR8D2
GTF2E2
IL27
GUCA2A
RAD54B
ZNF165
SYNGAP1
FITM2
BLM
ZNF720
OR10D3
DDI2
SVIL
C17orf102
TRIM33
LRP10
PELI1
ZNF655
MRPL21
LYPD2
UAP1L1
ZNF98
FBXL22
ZNF786
ZNF517
S100A7L2
ZNF675
SLC22A5
OR8S1
DACT3
ADARB1
ZNF860
HTT
OR6N1
C5AR1
CYP2B6
HIST1H3D
DCHS2
GOLGA6L1
VEPH1
FABP12
SHPK
OR51D1
IPP
OPALIN
OR13G1
MAP3K5
OGDHL
C16orf47
CYP2F1
GSTK1
HNRNPAB
OR2L5
STMN3
HIST1H2BH
PDGFA
GYPE
COL13A1
SPN
ZNF695
PCDHB11
ZNF628
GALP
SLC2A10
ZNF665
RPF2
SLC28A3
FAM177B
MIB2
OR6Y1
MYO5A
C5orf56
GZMM
ATG7
SIPA1L1
TTC30A
ELANE
RAB40C
PIGN
COL4A6
ZNF624
HHLA3
HOXA4
TOPORS
BCO2
KCNMB2
ENTPD6
DMBX1
OR11L1
ENPP1
C13orf35
CCDC154
FAR1
C5orf42
ZNF841
MFAP5
MYH6
ZNF615
CXorf40A
CDC42SE1
MPEG1
SERPINB2
DPP4
SERPINB13
PDCD1LG2
ZNF433
C12orf12
DNAH10
SLC22A24
OR51C1P
TBC1D3
KRTAP26-1
TBC1D29
SPTAN1
NMB
HIST1H2BE
ZNF595
PARVA
KLHL14
OR6C74
FAM114A1
RPE
ZNF460
CR1L
HSPB9
PHF2
RPS26
C14orf178
SCGB1D4
PSAP
S100A10
WDR96
LHFPL5
RPL37A
HOXC6
TXNRD3
CFD
C9orf173
MAP1LC3C
MCMBP
EME2
KLHDC1
ZNF81
TAF13
ZNF780A
ATAD3A
OR5B17
OR52M1
FAM118B
ZNF461
C9orf174
SLC9A8
OCLN
C4orf22
HIST4H4
CYP2A13
ZNF181
HIST1H2BF
FAM212B
ZNF44
GPAA1
ADAMTSL2
SGTB
ZNF790
FAM49A
MYO1C
MDS2
NKIRAS1
OR1S2
UGT2B17
MEIG1
SLC22A12
KIF13B
NRAP
ADH5
SLC22A6
HIST1H2BK
TEAD4
FAM25G
SPG7
HIST1H4K
HRNR
IFNA1
HES5
C2orf27A
ZNF677
ERO1L
F8A1
ZNF823
ZNF311
ZNF347
OR5H2
PLCG2
FCHSD1
ZNF71
AADACL2
S100A6
RPL12
DNM3
ZNF121
MPZL1
VPS13A
MBP
AKAP17A
ELOVL2
GOLGA6L9
C1orf122
PCDH20
CLEC9A
KEL
NOL8
IRAK4
CCDC151
DLGAP2
MRPL42
ENTPD7
FCGR1B
SPANXA1
ZNF335
ZNF560
TUBA3C
RPS4X
AGAP9
ZNF273
ZNF84
MAK16
ZNF667
AVPR1B
SIRPA
DSCR8
GRK6
PRIM1
MARCH5
POTEH
AKR1B10
SULT1C4
CYP2A7
ZFP161
H2AFB1
KRTAP9-9
CD2AP
NUP62CL
SFI1
KRTAP4-6
TMPRSS11F
ZNF649
ADH4
OR2T6
ZNF248
SNX29P2
CHSY3
C9orf167
LPAR1
MB
OR2L3
DEFB107B
HIBCH
ZNF544
TMEM229B
SOWAHC
ZNF770
HMGN5
MIER1
PPIAL4C
MAN1A2
SVIP
ZNF251
DDRGK1
FAM47C
TFDP1
CLEC4C
ZNF607
BPIFA1
ZNF334
HSD17B11
SZT2
SULT1C2
ZXDA
RPS6KL1
TUBB3
CACNA1E
QRICH1
CSF2RA
FKBP1C
DDX42
RPL23A
SLC29A3
ANTXRL
STYX
UBL5
HELZ
TMEM116
KRTAP4-5
UCKL1
OR5B21
CARD11
ZNF485
PEG3
SDAD1
H2AFB2
ZNF192
FAM109A
TMEM239
HIST1H4F
HYLS1
MYL4
HIST1H4I
ZNF442
ZNF813
HOXC4
DCAF12L2
PIM3
ASNA1
ASPH
HIST1H3A
SPRED2
WWP2
HIST1H2AL
GFPT1
UVRAG
KRTAP13-1
ZNF26
TMEM207
ITSN2
NTRK1
MGEA5
MT1F
FAM115A
ZNF69
TXNRD1
NRARP
ZNF583
KRTAP4-1
F8A2
CCT8L2
ZNF568
C9orf141
ZXDB
CYP21A2
ZNF480
ZNF587
TPM2
RTP2
ZNF280B
SH3BGRL2
ZNF808
ANKRD35
B3GNT6
YTHDF2
NBR2
TMA16
HLA-DRB5
ATL1
CNGA1
MAFK
HIST1H4E
C1orf228
ZNF43
GPN1
PLN
C2CD4A
ZNF28
ITGBL1
ZNF511
ZNF627
KCNRG
WDHD1
ZNF789
HIST1H4L
CTNND1
DDX39B
SLC34A3
RD3
SPANXC
SH2D1B
ARC
NUDT16
TLK1
LRBA
C3orf35
ZNF536
MMP17
OR2M2
BAZ1A
AKR1C4
COPS8
CCDC69
MDM4
RYR2
ZNF534
KLHL9
FAM3D
NCOA6
STK39
TAT
OR8B4
C6orf89
CALM1
LPA
FAM19A2
TTC37
TUSC1
MAGEA1
PAPSS2
C3orf27
SLC9A6
FAN1
ABCA4
EIF1AY
MT-ND6
IPO9
GPX6
CEP290
C1orf191
MT-CO2
C1orf85
FAM179B
DLL1
ANKRD13B
ECI2
UNC13B
C19orf45
MT-CYB
LDB1
PPP1R14C
CTR9
SMOC1
F5
MSRB1
FAM165A
LRRTM3
ZNF652
SMURF1
SLC5A3
GPATCH3
GATSL2
CDC42BPB
PLXNB3
OXCT2
RPL10A
GLT25D2
EPS8L3
EGFL6
MT-ND2
SYCP1
APCDD1L
RCSD1
RASSF9
FAM169A
ZNF830
GRIN3A
MT-ND5
MUC2
CNOT7
TMEM184B
MTOR
SCAMP5
ZNF521
ALPK2
FAM5B
MAGEB3
LRIG2
MT-CO1
PNP
PAX9
LRRC10
GK
FOXJ3
ZNF358
SFT2D1
CD247
GRM3
CHAMP1
INPP5F
ARHGAP11A
SUCNR1
HMGN2
UBE2J1
GJC2
OPA1
DENND4B
RYR3
ZNF277
MT-ND3
KTI12
DUSP27
ARHGEF15
TOX
CES1
CD3E
RUSC2
C1orf68
FICD
OSTC
R3HDM4
TSEN15
LTN1
RUNDC1
CCDC152
C9orf96
GRK5
TYW1
DCAF12
OR5D13
SFMBT2
ASB12
PNMA5
ITPRIPL1
MT-ND4
SMC5
MT-ND1
DCAF12L1
PRMT6
SHISA4
KIAA1737
CAPZA2
MT-ATP6
TOP1
PRC1
BHLHB9
MAP3K3
L1CAM
SREBF2
C1orf174
POU3F3
RASGEF1A
C9orf114
RPL39
DZIP3
KIAA0753
DCLRE1A
ATG9A
NOS1AP
CSAG1
APRT
GPRASP1
TBKBP1
MAGEE1
CCDC167
MT-CO3
ZFP2
SOWAHA
L3MBTL3
SSX4B
DMD
MFAP3L
NAGA
SMG5
KIAA1279
TGM2
ARMCX6
PJA2
RORB
SGMS1
OR10R2
OR10Z1
ZNF525
INF2
GP1BB
C6orf47
MRPS18B
OR2T5
OR2L2
EFCAB2
COX20
CHML
C1orf148
C1orf95
TCP10
CAPN8
TATDN3
C1orf133
C1orf132
CR1
C6orf99
C1orf98
RAET1G
C1orf53
SAMD5
TEDDM1
GJE1
ECT2L
GPR52
METTL11B
FCGR3A
TMEM244
OR6K3
CENPW
SPRN
C6orf225
FANK1
LOR
PRR9
LELP1
SPRR2E
KPRP
METTL10
FAM24A
DDO
C1orf138
PPAPDC1A
BVES-AS1
HIST2H3C
HIST2H2AA4
HIST1H3H
HIST2H2BF
FAM72C
HIST2H3PS2
NBPF16
NBPF20
NBPF24
PNLIPRP3
HIST2H3A
HSD3B1
HSD3B2
C1orf137
ATP1A1OS
RBM20
CXorf68
C6orf164
C6orf163
RIPPLY2
GDI1
PCMTD2
SOX18
LIME1
PNMA6B
OOEP
C6orf221
DPPA5
C1orf146
SPANXN1
SPANXN2
SPANXA2
CXorf66
C10orf62
SAMD13
FAM127B
CCDC160
C1orf141
EFCAB7
DEFB110
GLYATL3
LDLRAD1
RHOXF2B
C9orf37
ZYG11A
LCN8
LCN6
C1orf185
GLT6D1
IFIT1B
C9orf104
CXorf61
LIPN
LIPK
LIPJ
LRIT2
LRRC73
FOXO6
TCEAL5
SYS1
TCEAL6
INPP5B
RPA4
NEU4
MAFB
TRAF3IP1
CHIC1
NAP1L6
GIGYF2
C2orf72
RUFY2
NHSL2
PHACTR4
CLPSL1
ASAH2B
AGAP6
TIMM23B
ZDHHC18
C10orf128
CXorf65
AGAP7
AGAP10
LRRC37A5P
PPYR1
GPRIN2
SYT15
TMEM57
PTPN20A
GDF5OS
ZDBF2
C10orf136
GGNBP1
TXNDC8
AWAT1
KIFC1
DAXX
BMPR2
TCEA3
PFDN6
WDR46
RING1
HSD17B8
RXRB
C17orf90
OR13C3
COL11A2
C9orf107
HLA-DOA
BRD2
HLA-DMA
COL5A2
PSMB8
TAP2
SPIN3
HLA-DQA2
TMEM235
PAGE3
HLA-DRA
BTNL2
COL15A1
OR8B2
C6orf10
TMEM225
NOTCH4
PBX2
AGER
RNF5
AGPAT1
DFNB59
PRRT1
FKBPL
MRPL38
C17orf109
SP5
C9orf118
STK19
CD300LD
BTBD17
DOM3Z
SKIV2L
C9orf129
RDBP
CFB
FAM55B
SPANXN5
C2
C10orf126
ZBTB12
SDHD
EHMT2
XAGE1E
XAGE1D
C1orf134
XAGE1A
LAYN
XAGE1B
SLC44A4
NEU1
C6orf48
HSPA1B
HSPA1A
HSPA1L
LSM2
VARS
VWA7
CARD16
CASP12
MBD5
MSH5
CSHL1
C6orf25
LY6G6C
LY6G6F
ABHD16A
LY6G5C
CSNK2B
GPANK1
C6orf47
FAM155A
APOM
C9orf170
TRIM49L2
BAG6
C1orf195
PRRC2A
AIF1
NCR3
PRAMEF20
PRAMEF17
PRAMEF19
PRAMEF14
LST1
PRAMEF21
LTB
PRAMEF16
TNF
PRAMEF18
PRAMEF13
NFKBIL1
PRAMEF9
PRAMEF5
PRAMEF3
PRAMEF22
PRAMEF7
MCCD1
PRAMEF11
ZNF814
MICB
AADACL4
ZNF551
MICA
ZNF805
HLA-C
POU5F1
ZSCAN5C
CCHCR1
PSORS1C2
CDSN
PSORS1C1
C6orf15
MUC21
DEFB121
DHX16
FAM75B
C6orf136
C10orf115
MRPS18B
PPP1R10
KRTAP5-11
KRTAP5-10
ABCF1
PRR3
LILRB3
DDR1
GNL1
HLA-E
DPRX
TRIM39
ZNF468
TRIM15
ZNF616
FOXB2
TRIM10
TRIM40
TRIM31
RNF39
PPP1R11
PTCHD2
GNB2L1
HLA-G
TBC1D8
NMS
HLA-F
ZFP57
SSX4
SSX9
ASPDH
MOG
OR2H2
CBY3
C5orf60
CST9LP1
C9orf57
IL31
AKT1S1
FAM153C
GABBR1
C10orf114
C10orf113
MAS1L
OR2H1
OR10C1
OR12D2
OR12D3
OR11A1
OR14J1
OR2J2
OR2J3
OR2J1
OR2B3
OR2W1
C6orf100
SPDYC
C9orf135
TRIM27
C10orf112
RANBP17
FAM196B
FOXD4L5
CBWD6
FOXD4L6
FAM27E2
MRPL53
FOXD4L2
C8orf73
ATXN2
DCTN1
FAM75A2
FAM75A1
PNMAL2
TCTN1
FAM216A
ZBTB48
FAM201A
IGFL2
IGFL4
KRTAP9-3
KRTAP4-8
GPR20
KRTAP1-4
KRT40
KRT25
MZT1
CXorf31
SPINK9
LRRC3C
PRR20B
PRR20A
ZNF155
C11orf83
FBXO48
GRXCR2
C9orf128
CD177
PSG5
ZNF783
ZNF425
LRRC10B
FBXO47
C12orf73
PCDHGA1
BLACE
PCDHA9
PCDHA8
PCDHA7
PCDHA5
PCDHA4
PCDHA2
PCDHA1
TRIM13
C19orf69
MS4A13
PRSS1
SPIRE2
C8orf85
CCL4L1
CCL3L1
PABPN1L
OR5D16
OR5L2
C16orf85
PKHD1L1
SLFN12L
CLLU1OS
SLC35B4
LGALS7
SYCE1L
CXorf30
TMEM231
FAM71F2
C2orf91
CCNI2
TMEM240
FRG2
FAM205A
CDKL4
TMEM88B
ACCSL
C4orf47
C8orf83
SDHAF1
ARID3C
PSENEN
C7orf66
REXO1L1
C11orf91
FABP9
ZBTB10
C4orf46
SCGB2B2
CCDC144NL
LGR4
FAM106B
PSMB10
VIT
UPK3BL
SPDYE2
RPSAP58
E2F4
PDE7A
TMEM170B
MUC12
CTXN3
GOLGA6L10
SNX2
SAP25
NT5M
GCNT6
SARNP
OR6C68
OR6C65
OR6C3
OR6C1
GPR56
IPO7
PRR13
TECPR1
MT1H
SLCO6A1
MT1A
C15orf59
MT1M
CFI
OR52E6
SAMD9
KRT6A
CNEP1R1
KRT81
EXOC3L4
KRTAP12-3
KRTAP10-7
IZUMO3
KRTAP10-2
TP53TG3C
ATP6AP1L
CCDC85C
OR52J3
OR51A2
OR51A4
C2CD4B
RGL3
NAP1L4
TMSB4X
C17orf61
C9orf92
CPT1B
SMN2
SERF1B
HMGN1
MUC19
FAM116B
AREGB
EIF3CL
LCMT1
C9orf146
MFSD2B
VCX3B
C22orf40
HTN3
LIN52
ARSH
ACOT6
FAM165B
TECRL
DPF3
MANSC4
LYRM5
C17orf107
MBD3L4
ITSN1
ITPRIPL2
DENND1C
SLCO1B7
CRLF2
CRYZL1
C5orf51
GAGE2E
GAGE1
ARRDC5
CYS1
PPAPDC2
KLRC2
KLRC3
C16orf96
GMNC
TTC23L
CLEC6A
RFPL3-AS1
C22orf42
NANOGNB
LRRC72
C1QTNF9B
KRTAP5-6
KRTAP5-2
KRTAP5-1
DEFB134
DEFB135
DEFB136
BHLHA9
DAZ4
ONECUT3
CEMP1
OLIG2
C21orf62
C21orf49
RNPS1
DAZ2
NYNRIN
DNAJC19
IFITM5
C18orf62
C18orf63
DEFA1
DOK6
HN1L
TMEM211
SERPINB4
SERPINB5
ZDHHC11B
KRTAP19-8
KRTAP20-3
KRTAP20-4
KRTAP22-2
KRTAP27-1
RNASE13
GYG2P1
RNASE12
HBA1
HBM
TCEB3B
ATP10A
ANKUB1
TSSK2
DAXX
TAPBP
TAP2
HLA-DQB1
HLA-DRB1
C6orf10
PPT2
TNXB
PRR23A
C3orf72
RDBP
DAXX
ZBTB22
TAPBP
RGL2
PFDN6
WDR46
B3GALT4
VPS52
RING1
SLC39A7
RXRB
COL11A2
HLA-DPA1
HLA-DOA
TAP1
PSMB8
TAP2
HLA-DQA2
HLA-DQB1
HLA-DQA1
HLA-DRB1
HLA-DRA
C6orf10
NOTCH4
GPSM3
PBX2
AGER
AGPAT1
PPT2
PRRT1
CYP21A2
C4A
STK19
HCG27
DOM3Z
SKIV2L
CCHCR1
RDBP
ZBTB12
C2
EHMT2
SLC44A4
FLOT1
C6orf48
HSPA1L
COL6A6
CLIC1
DDAH2
C6orf25
LY6G6C
LY6G6D
ABHD16A
LY6G5C
CSNK2B
GPANK1
APOM
GNL1
RAB12
LRRC30
PRRC2A
AIF1
NCR3
TMEM200C
LST1
HLA-C
LTB
TNF
NFKBIL1
ATP6V1G2
MCCD1
MICB
HLA-B
HLA-C
POU5F1
TCF19
CCHCR1
PSORS1C1
PSORS1C2
CDSN
C6orf15
SFTA2
GABBR1
OR2H2
UBD
MAS1L
OR2H1
OR11A1
OR10C1
IER3
FLOT1
MDC1
TXNRD3NB
NRM
PPP1R18
DHX16
C6orf136
ATAT1
PPP1R10
ABCF1
PRR3
GNL1
HLA-E
TRIM39
RNF39
PPP1R11
ZNRD1
HLA-A
HLA-A
HLA-G
HLA-F
ZFP57
GABBR1
OR2H2
UBD
MAS1L
OR2H1
OR11A1
OR2J3
OR2B3
OR2W1
C6orf100
PTPLB
WDR52
CD200R1L
LNP1
OR5K3
VGLL3
PRSS50
TRIM71
ZCWPW2
ANKRD28
COLQ
METTL6
XKR4
GPX3
DIO2
C11orf31
GNRHR2
DIO1
STK38L
SACM1L
TSN
SLC48A1
TSSK1B
PRR22
TAS2R19
TAS2R50
TAS2R14
TAS2R13
ZRSR1
KRTAP16-1
KRTAP29-1
KRTAP9-6
CTAGE1
DEFB117
C17orf51
KRTAP4-11
KRTAP4-9
KRTAP2-3
KRTAP2-1
C17orf100
FAM127C
OR2A42
RNF208
HSPA1B
KRTAP3-3
KRTAP3-2
KRTAP3-1
MT-ND4L
KIAA1383
KRTAP12-4
KRTAP10-3
KRTAP6-3
POU5F1B
C8orf39
ZNF580
ZNF611
KLK9
SYT3
NUP62
SPHAR
CGB1
DENND1B
C1orf220
SFT2D2
FGFR1OP
FAM106A
SCAF8
CCDC19
DARC
ZNF254
TCTEX1D2
CRYGS
CRIP1
KLHL23
LINGO4
FAM24B
TRIM59
MLLT11
ASIC3
GIMAP1
C6orf165
KIAA1984
ARHGEF35
OR2F1
CSH2
DNLZ
TCL1B
NOTCH2NL
SUPT4H1
TSGA13
NRAS
ZNF625
LTC4S
ANKRD39
QTRT1
CHUK
MXD3
GSTM2
COG8
ARHGAP19
HAUS7
LCAT
MAGEA12
PTPRCAP
PVRIG
KRTAP4-12
KRTAP2-4
GPC2
KRT222
SIPA1
ERV3-1
SYNJ2BP
ARL2
TTLL13
CCL14
GBP7
RBMXL1
SRA1
TMEM110
DNAJC9
C8orf82
CPLX3
VDAC1
ZBTB9
TMX2
HEXA
NDUFS3
LEPROT
LBH
ADAT3
PPP1CB
SULT1A4
GPSM3
LAT
NCKIPSD
ATF6B
TREX1
S1PR3
C2orf18
FAM209B
CLIC1
DDAH2
RPS29
UGT2B11
ATP6V1G2
ZNF134
GTF2H4
DDX47
ZNF845
KLRK1
CEACAM18
EMP2
KCTD11
C8orf44
UBD
PPM1N
CEACAM16
SLC23A3
LTB4R
LTB4R2
CYP2A7P1
DNASE1
MDP1
LEUTX
CSNK1E
CCL27
IRF9
GALT
HBE1
HBG1
CLDN9
ITGA1
NUDT19
ZNF726
ZNF99
TAX1BP3
AP1G2
ZNF90
CARKD
TM6SF2
MEF2B
GANC
OVCA2
TTLL3
REPIN1
MRPL23
ZNF891
IFNA7
C19orf42
FBXO16
TSPAN4
CPNE1
ARL16
C3orf43
WEE2
MAGEB1
LYRM4
MYCBP
TMEM213
PRCD
ALG3
ST7-OT4
ZNF788
SH3D21
C19orf38
C12orf74
IQCJ
C17orf67
FAM188B2
FIS1
ANKRD36BP1
SNURF
ANG
NPS
C11orf93
SPDYE3
MBLAC1
C3orf56
SOGA3
NEURL1B
EFCAB9
HAUS3
VSTM5
LCNL1
BBIP1
GNAT3
AS3MT
FAM187A
PLIN5
SEC14L6
SPINK13
HIGD1C
NOTO
PPME1
KRTAP2-2
STARD10
C17orf98
FAM22D
CPEB1
HMGN2P42
EML6
DEFB113
DEFB133
KIAA0913
IQCF5
IQCF6
C10orf105
ARHGEF33
C12orf71
IFRD2
CAPN14
ZBED1
TOMM6
HNRNPUL2
METTL12
MS4A18
MS4A4E
FER1L6
CDRT15L2
MTCP1
RAD51AP2
EVPLL
DCDC2C
SMTNL1
TRIM64C
C17orf84
C14orf182
FAM75D1
ZSWIM7
TBC1D26
LRRC69
ISPD
ACSM4
C22orf29
COL28A1
PHB2
NEURL4
GRID2IP
HLA-DPB1
C9orf38
MIR497HG
BRD2
UBXN2B
CBWD7
C16orf90
MUC5AC
MSMP
GOLGA6B
FAM166B
PEX26
GRXCR1
FAM205B
C5orf49
UBE2QL1
FASTKD5
GOLGA8B
KCNU1
GAGE12G
HOMEZ
GAGE10
C14orf164
DDX3X
VPS16
HSPA1A
ZNF705D
ZNF705B
ZNF705G
MYL5
SCRT2
GOLGA6L6
ZNF407
DDX39B
NPEPL1
KRTAP10-4
KRTAP10-1
RPL17
SKOR2
SIAH3
DDR1
EFCAB8
DEFB116
DEFB115
GAB4
C20orf202
HMX1
TRIM27
GCGR
RSC1A1
CELA2B
TMEM242
TMEM167B
TEKT4P1
KIR2DL5B
FAM72D
TNFRSF25
SLC35E2
TSTD1
RPTN
CYB5RL
ZBTB8B
LACTBL1
C1orf167
TTC34
ATAD3C
IFI30
IGSF23
GAGE12E
CCDC7
FNIP1
SP9
POM121L4P
SYCE3
CKLF
PAM16
C1orf196
ODZ3
PAPOLB
FAM138C
ZNF579
CELA3B
RNASEK
C11orf20
FAM19A5
PPP1R3G
LINGO3
ZGLP1
VAMP2
OR10C1
OR6B1
EBF2
C16orf3
C6orf226
PPP3R1
PSG3
FANCG
OR2A5
KRTAP10-9
AP4M1
OR4A5
C2orf16
C7orf65
KRTAP1-5
TAS2R41
FXYD1
OR2A12
KRTAP10-10
KRTAP12-2
PLXNA4
MAGEA3
CEBPD
CXorf1
ZNF321P
KRTAP1-3
OR3A2
C3orf71
C5orf54
HMSD
OR1C1
NPTXR
POM121L12
FAM200A
OR2F2
PPP2R2A
C19orf73
ZNF880
TRIM16
OR6X1
HEPN1
OR2A25
TAS2R40
OR2A14
TIGD1
FXYD7
XKR9
C12orf61
C1orf229
OR4C12
SLC12A8
PRR21
TMEM14E
APOL6
FADS3
OR2A1
C3orf36
GTF2H4
OR4E2
CCNL2
UBA52
MYBPHL
PPT2
OR2A2
C5orf55
ZNF630
TIAF1
OR52B4
C7orf71
BTBD19
FAM185A
RAB6C
PSMB11
POTEG
POTEJ
ADRA2B
DCDC2B
C10orf55
NOTCH4
RPS18
USP17L2
LTB
LST1
TAP2
SKIV2L
EXOSC6
VPS52
CDRT15
REXO1L2P
TRIM31
HLA-B
CCHCR1
ZNF844
TMSB4XP4
CKMT1A
HBD
VPS52
RFPL4A
CLIC1
FLOT1
FKBPL
DDR1
ZNF311
COL11A2
ATAT1
VWA7
PRR3
RNF5
MRPS18B
HLA-DQA2
CERS1
NCR3
ZFP57
ZFP57
HLA-DPB1
PRR3
OR11A1
LTA
GPANK1
TNF
C1QTNF5
NEU1
HLA-A
GLTPD1
CT47A10
HLA-DPA1
C6orf15
C6orf136
EHMT2
TRIM15
TUBB
TRIM31
CCHCR1
FKBPL
PNMA6A
TAP1
TBC1D3B
OR10C1
MRRFP1
BTNL2
SFTA2
VARS
APOM
HLA-DQB2
DOM3Z
OR2H2
HLA-A
MICB
TCF19
C17orf72
C4B
C6orf25
OR2H1
CSNK2B
SLC39A7
C19orf76
VPS52
ATXN1L
TCF19
OR12D3
TRIM40
HSPA1B
C6orf228
TRIM31
PSORS1C2
ABHD16A
GPX5
MDC1
HLA-B
UBD
GAGE12J
ZNF812
FLOT1
TAP1
BTNL2
CSNK2B
PFDN6
COL4A2-AS2
RGL2
C9orf53
ZNRD1
C17orf89
GAGE12H
APOC4
PRRT4
TCF19
PBX2
INE1
LSM2
TMEM233
TRIM39
PPP1R18
DDX39B
HLA-DQA2
TRIM31
PRRT1
PRRC2A
PLEKHM1
HLA-E
NCR3
MCCD1
OR12D2
OR14J1
HSD17B8
ZNF311
CT62
BTNL2
RNF5
SFTA2
ARHGAP23
MKRN2-AS1
C6orf15
OR2J2
PHF1
C2CD4D
MDC1
VPS52
FAM74A1
ZNF469
DDAH2
FAM195B
DOM3Z
HLA-C
SLC26A6
OR2B3
SKIV2L
PRRC2A
OR6V1
HLA-DQB1
ERCC6
BTNL2
DDX39B
HLA-DQA1
FRG2B
NOL7
CTAGE4
TAP2
ELFN1
PBX2
ABCF1
LY6G6D
LSM2
OR2J2
CT47A6
STK19
TRIM26
C6orf47
MRPS18B
BTNL2
HLA-DQB2
DHX16
TAP1
TEX22
LST1
PSMB8
APOM
RPS18
CLIC1
STK19
HLA-DRA
HLA-DMB
OR2J3
LTA
OR52I2
OR2J2
DCAF8L1
GTF2H4
C12orf77
TRIM31
LY6G5C
CLIC1
TRIM39
OR2W1
AGPAT1
TMEM185B
CUTA
C6orf47
C2
VARS
CT47A9
LY6G6D
SLC39A7
PRRC2A
DDAH2
KIF4B
CLIC1
CT47A12
HSPA1L
C6orf48
HSBP1L1
SMCR5
TAS2R46
SRRM5
KIAA0125
PGAM4
RING1
C19orf29-AS1
HLA-DPB1
OR2B3
MCCD1
ATP6V1G2
ZFP57
GNL1
ERVMER34-1
C6orf10
TMPRSS11BNL
UBD
CT45A6
WDR46
MCCD1
CT47A11
OR2J1
B3GALT4
RBMY1J
COX6A1P2
LTA
OR2H2
DAXX
C14orf132
WDR46
SAPCD1
PRRT1
ZNF717
NEU1
OR5V1
USP17L5
VWA7
TRIM15
PRR20D
RNF39
EPPK1
DHX16
IER3
SPANXB2
PSORS1C2
KLLN
RNF5
MSH5
NEU1
DDAH2
RXRB
EHMT2
PARG
HLA-DRB4
SLC39A7
MRPS18B
OR12D2
TRIM40
SYNGAP1
AKR1B15
TRIM10
GAGE12D
SCAMP4
LTB
NFKBIL1
APOM
ATP6V1G2
PPT2
OR2W1
AGPAT1
VARS
HLA-A
PPP1R11
TDRD9-AS1
TUBB
C4A
BAG6
MICB
ZBTB22
RPS18
COL11A2
PPP1R10
TAP1
HLA-DRB4
ZFP57
SAPCD1
C9orf35
HLA-DRA
TRIM40
C14orf144
POLR2J2
HLA-DRB1
IFNA14
C6orf25
PPT2
DDAH2
CASP16
HLA-DPA1
C6orf47
PRR3
OR2M3
C1orf143
LY6G6C
HLA-DQB2
SLC44A4
C4B
ORM2
HLA-DQA1
HLA-C
C19orf24
TNF
RXRB
HSD17B8
MAS1L
RNF5
VPS52
C6orf47
CXorf28
OST4
MAS1L
CT47A7
RING1
VN1R4
FAM22E
MDC1
GNL1
TAP2
C1orf233
GPANK1
CLDN25
ATF6B
OR2W1
MCCD1
C5orf65
NEU1
ARL17B
HSD17B8
DHFR
SAPCD1
RGL2
BAG6
HLA-DQB2
CT45A4
TNF
NRM
LY6G6C
NRM
CSNK2B
TRIM26
LY6G5C
AGPAT1
SKIV2L
RNF5
UBD
TSPY3
HLA-B
OR2W1
TNF
HLA-DRA
TRIM27
AGER
ATAT1
PRRT1
HLA-DRB1
SLC44A4
C21orf54
POU5F1
RPL41
OR2H1
SAPCD1
PGA4
OR2H2
PRR3
HLA-A
HLA-E
ZBTB22
DPCR1
HLA-DPB1
C6orf48
ORM1
OR2W1
TNXB
TRIM10
TNXB
RDBP
TRIM10
OR2H1
OR10C1
SFTA3
C6orf15
SPINK8
GNL1
PATL2
PRRT1
HLA-DQB2
DDX39B
BAG6
NKX1-2
TSPY8
BTNL2
NAMPTL
PRR20C
ZNF492
OR2H2
TUBB
HLA-DPA1
HLA-F
BTNL2
DDR1
SLC39A7
ZNF688
C19orf79
PGA3
MRPS18B
OR2J3
FAM90A26P
TRIM39
PRPS1L1
IQCF3
PPP1R18
PSMB8
VWA7
CISD3
C6orf25
SFTA2
TNF
IER3
HLA-DOA
FLOT1
OR4F3
C9orf147
TRIM26
HLA-E
LTA
MSH5
OR5H6
TRIM39
RNF39
POU5F1
PPP1R18
CT47A8
HLA-G
ANKRD18B
DDR1
HLA-DRB3
RNF39
ABHD16A
OR10C1
AGER
MBD3L2
FAM203B
CT47A4
DDX39B
PRB4
PSMB8
HLA-DQB2
BRD2
CLIC1
CSNK2B
TAP1
HLA-DPB1
HLA-DRA
HLA-DPB1
ANKRD63
OR11A1
LST1
YY2
OR2J3
MOG
ATP6V1G2
FKBPL
COL11A2
MSH5
HSBP1
PPP1R10
TRIM26
C6orf25
HLA-DRB4
C6orf100
RDBP
LST1
KRTAP21-3
PSORS1C1
RING1
VARS
ABCF1
MDC1
MICB
OR5H1
PLSCR5
MICA
PPP1R18
C17orf105
ATAT1
AGER
HLA-DQB1
LTB
OR2B3
RXRB
LY6G5C
PRRC2A
MICB
DHX16
HLA-DPA1
LTA
SLC44A4
ABHD16A
RPS18
LSM2
HLA-DQA2
C2
HSPA1B
HLA-DOA
TNXB
DAXX
PPT2
C6orf15
PSMB8
TRIM26
DIRC3
OR2J2
HLA-DRB3
PPP1R10
TSPAN19
FAM74A2
HLA-DQA2
C18orf42
PRRC2A
HLA-A
GAGE2B
CYP21A2
OR5K2
PRH1
PSG1
TAPBP
HLA-DQB1
VARS
UBD
APOM
MCCD1
PBX2
SCAND3
EHMT2
HLA-DQA1
C14orf176
ZFP57
C6orf10
CCDC72
MCTS1
DYTN
HLA-B
PSORS1C2
GNL1
ABCF1
OR2J3
SLC44A4
MTRNR2L4
DPCR1
TMEM114
KRTAP25-1
OR52I1
FLOT1
OR11A1
DPCR1
GPANK1
TAP2
NOTCH4
HSD17B8
TAP1
OR5K1
SKA2L
OR10C1
CYP21A2
CT45A3
TUBB
PRAMEF6
C9orf172
CT45A1
COL11A2
C21orf37
GABBR1
TUBB
SKIV2L
HLA-DQB2
GABBR1
MOG
HSPA1B
TNF
PET117
TRIM39
C17orf108
OR2J2
DEFB130
HLA-DOA
CSNK2B
HLA-DOA
OR2H1
PHGR1
OR5V1
DHX16
MICA
OR2B3
DDAH2
HLA-G
HOXB-AS3
MAS1L
GTF2H4
CYP21A2
C6orf136
OR2B3
HLA-DQA2
RNF224
HLA-DQB1
GPANK1
HIST1H2AM
NPIPL1
GPX1
PPP1R11
TNXB
MSH5
BAG6
OR5H15
DHX16
BTBD18
PSORS1C1
KIFC1
OR12D2
GPSM3
TMEM238
DHX16
PRR3
C6orf100
TRIM31
TRIM15
TWIST2
OR2J3
FAM138F
OR2J3
C6orf136
PIRT
OR2B3
PRR23C
PSORS1C1
FAM75A5
ZNRD1
RDBP
TSPY4
MRPS18B
IFNA13
HIST1H2BN
ZNF311
HLA-C
TCF19
HLA-E
POU5F1
POTEB
RPS28
TRIM40
CTXN2
TRIM27
PPP1R18
MDC1
TRIM26
PPP1R11
PAGE2
DDR1
MOG
OR14J1
OR2W1
CCHCR1
TRIM26
HLA-DMB
OR14J1
ZBTB12
FAM75A4
MICB
TMEM229A
GPSM3
HSPA1L
PRR20E
C6orf10
ZNF879
TCEB3CL
NEU1
OR11A1
GTF2H4
RBMY1A1
VWA7
KBTBD13
LY6G6D
ZNF736
HSPA1A
HLA-F
TRIM27
BRD2
GPSM3
C5orf58
LST1
NFKBIL1
ATF6B
FAM133B
ATAT1
OR10G8
PSORS1C2
MOG
BAG6
ATP6V1G2
ZFP57
TCF19
BRD2
C6orf48
AGER
FAM75A7
HLA-B
OR2J2
WASH4P
C11orf94
HLA-DRA
DOM3Z
NRM
IFNA17
AIF1
NEU1
ZBTB12
NOTCH4
APOC2
ATP6V1G2
STK19
SAPCD1
MAS1L
SHISA8
TBC1D3C
C2
RNF39
TRIM10
IER3
C19orf81
TUBB
POU5F1
ANKRD65
RING1
ZNF323
NFKBIL1
OR2H1
CYP21A2
B3GALT4
TMEM30C
C12orf75
FAM203A
ZNRD1
ZNF311
PPP1R3E
HLA-F
MSH5
MICA
OR4F29
TRIM15
KDM4DL
PPP1R10
LY6G6D
BRD2
SLC44A4
HLA-G
C6orf47
NOTCH4
DDX39B
OR10C1
ZNRD1
LY6G6C
PSORS1C1
NFAM1
MSH5
AIF1
ZNF311
SPANXB1
NKX1-1
RNF148
RPS18
HLA-A
ATAT1
ABHD16A
HLA-G
PFDN6
C2
COL11A2
ANKRD34C
RXRB
PSMB8
HLA-DOA
APOM
AGPAT1
NRM
HLA-DPA1
B3GALT4
TRIM15
LST1
LY6G6C
C10orf40
HSPA1A
LCE6A
PRRT1
TRIM15
PNMA6C
OR12D2
AIF1
GNL1
GPANK1
VPS52
PATE3
OR5H14
ABHD16A
ZBTB22
CT47A3
ABCF1
HLA-DPA1
LY6G6C
NFKBIL1
TNXB
WDR46
BRD2
TNXB
LTB
GAGE2C
STK19
HSPA1L
FLOT1
CLEC2L
ZBED5
C11orf36
NCR3
SLFN14
PPIAL4G
ABCF1
NFKBIL1
PBX2
GAGE12F
CT47A1
SLC35G4
TAS2R39
TRIM40
HLA-DQA1
TSPY10
PPP1R18
FAM157A
PSMB8
CT47B1
TAPBP
ZBTB9
PPP1R11
MOG
ZNF853
CCDC163P
C4B
HLA-E
IFNA4
PPT2
C6orf10
HLA-DPB1
GPSM3
ARHGEF38
GAGE12B
C10orf103
EHMT2
CTAGE9
DOM3Z
B3GALT4
ZNRD1
LSM2
NRM
AGPAT1
C5orf27
HLA-DRB1
GTF2H4
LY6G6D
LTB
OR14J1
C8orf56
ZNRD1
RNF39
NCR3
OR10G9
C6orf136
HLA-C
TRIM40
GABBR1
GPSM3
ZBTB22
TRIM27
MDC1
C6orf136
NCR3
GABBR1
CDSN
CDSN
C4orf51
ZNF503-AS2
IER3
CDSN
B3GNT9
CDKN2AIPNL
TRIM10
HLA-G
MBD3L5
OR11A1
ANO7L1
MAS1L
CKMT1B
C6orf100
RNF223
MSH5
PFDN6
PBX2
PATE4
OR4A47
PPP1R11
AGER
ZNF737
RGL2
C6orf25
TRIM27
LY6G5C
HLA-F
SHISA9
OR7E24
HLA-DQA2
POU5F1
GAGE13
TAP2
FAM138A
C6orf100
KIFC1
C2orf74
GAGE12C
IRGM
TRIM10
HLA-DPB1
HSPA1A
AIF1
RNF39
AMY1A
FAM200B
OR14J1
C3orf79
NCR3
SFTA2
RGL2
PPP1R11
MOG
C6orf10
DDX39B
ZBTB12
SAPCD1
CT47A5
PRRT1
LRRC37A2
PPP1R10
LTB
LTA
EHMT2
NOTCH4
VWA7
C9orf69
MCCD1
OR2W3
GABARAPL3
PAGE2B
MICB
TXNDC5
GATSL3
LY6G5B
RNF103
RBM14
HLA-DMB
ALKBH6
ASB14
PCDHA13
HLA-DOB
HLA-DMA
KBTBD10
LY6G5B
POM121L7
OR1J4
C2orf61
NME1
TNFSF12
CDRT4
APOBEC3G
TLR9
LY6G6F
CFB
WBP1
MRPS17
SUGT1P3
PSMB9
DEFA3
GET4
RPP21
KRTAP9-2
C1orf226
ADSL
RPP21
LILRA4
EGFL8
LILRA2
LY6G6F
C1orf49
AMY2B
LY6G5B
PSMB9
PSMB9
PCDHGC3
TRBV25OR9-2
UGT1A5
COX19
DEFA1B
GAGE2D
ACAD11
PPIL3
LCE1F
EGFL8
KIR3DL2
LIMS3
KRTAP13-3
LY6G5B
TNFRSF13B
PSMB9
KRTAP9-1
L1TD1
AQP1
EGFL8
C1QTNF9
ISY1
PNMA2
LRRD1
KRBOX1
PCDHGC5
ARHGEF25
TMEM189
RDH14
KRTAP4-7
PLCXD2
LY6G6F
MIF
TIGD1L2
NSUN6
HLA-DOB
UGT1A9
KRTAP10-5
YAE1D1
OR14A2
LY6G5B
TDGF1
KRTAP5-8
CFB
CRCP
HLA-DMB
CDRT1
RPL36A
PDXP
RPP21
HLA-DOB
HLA-DMA
CD302
EGFL8
GAGE12I
ATP5J2
SSX2
ARHGAP8
CFB
ARPC4
CORT
KRTAP9-4
KRTAP5-4
UGT1A1
INMT
HLA-DMB
ARPC1A
C20orf141
TMEFF1
LY6G5B
RPP21
SPRR2A
LY6G6F
ATP5O
PLEKHO2
C8orf58
RPP21
PISD
HLA-DOB
HOGA1
PWP2
C2orf15
PI4KA
AKAP2
KIR3DL3
OR12D3
C15orf63
EGFL8
HLA-DMB
AMACR
MTFP1
ARHGDIG
OR51B5
CT45A2
TCP10L
PSG2
ARFGAP3
BGLAP
C22orf39
PEG10
CT45A5
CFB
HLA-DMA
CT47A2
UGT1A8
EIF6
TBC1D3H
HLA-DMB
RBMY1E
PCDHGC4
GTF2A1L
MRPL20
C15orf38
UGT1A10
SERPINB10
HLA-DMB
DECR2
GNG10
HLA-DMA
CNTF
PSMB9
CCDC169
RPP21
RGAG4
AP5Z1
ZNF709
STRC
RBMY1B
ERVW-1
LY6G6F
RPP21
EIF4EBP3
PSMB9
PRAMEF4
PSG11
UGT1A3
PSG4
MRPL33
MICAL3
HLA-DMA
PPAN-P2RY11
HLA-DMA
PCDHAC2
STON1
PGBD3
PRAF2
VSIG8
C7orf73
KCTD7
EFNA4
TICAM2
OR5V1
PALM2
C4orf48
NBPF15
NAT6
AMY2A
KRTAP10-11
HLA-DOB
KHDC1L
TNFRSF6B
WFDC6
UPK3B
CFB
C6orf183
PSMB9
HLA-DOB
IL10RB
CFB
ZNF487P
WDR92
NME1-NME2
MUSTN1
PLA2G4B
LEFTY1
WDR65
HLA-DMA
TTC4
OR5V1
ZMYM6NB
KIR2DL3
JMJD7
LY6G6F
APOBEC3D
OR2A7
EGFL8
MRPS6
ZNF512
GSTA1
PSMB9
RGAG1
ACY1
NFS1
KRTAP19-3
DDOST
TMEM199
LCE3C
GSTA2
SPRR2F
DNAJC25-GNG10
UGT1A7
P2RY11
TMEM141
C4A
IFITM10
DBNDD2
C7orf13
LY6G6D
KRTAP19-7
RBMY1D
ETV5
KRTAP5-7
CFHR1
EGFL8
RBM12
UGT1A4
ERVFRD-1
LILRA6
SCARF2
APOBEC3C
KRTAP4-2
RAD21L1
CCDC13
ASPRV1
OR2AE1
KRTAP20-1
LY6G5B
UBE2V1
CTAGE8
PTCHD4
C4A
HBB
CRYBB2
N4BP2L2
ZNF585B
CEBPA
C14orf64
H2AFJ
UBAP1L
PGAM5
TWF2
MARS2
USP51
BCKDHA
INSL3
TRIM39-RPP21
PCDHAC1
TARM1
PRR5-ARHGAP8
PCP4L1
ABHD14A
SCAND3
TMEM110-MUSTN1
RBM14-RBM4
LY75-CD302
CCDC153
TNFSF12-TNFSF13
C5orf17
FMN1
ATP5J2-PTCD1
C1orf213
HAUS5
SPINLW1-WFDC6
PCDHA11
ATP5L2
TMEM150C
NAIP
ZNF286B
ZNF324B
SPATS1
CLRN2
THEGL
ZNF564
ECSCR
HS3ST5
MTRNR2L5
LGALS16
RNF103-CHMP3
PDCD6
TMEM158
C15orf38-AP3S2
YJEFN3
DNAH10OS
PCDHA10
ARPC4-TTLL3
PTTG2
C4orf52
GYPB
OR12D3
KIAA1210
CHCHD10
FAM218A
CDK3
GPR162
ATP6V1E2
GLI4
IQCJ-SCHIP1
CCDC169-SOHLH2
SEPP1
C8orf17
NT5C1B-RDH14
PRODH2
ZNF674
TMED7-TICAM2
ZNF345
RFPL4B
SHANK3
MSANTD3-TMEFF1
WWC2-AS2
C5orf20
OR12D3
APITD1-CORT
PRB1
PCDHA12
PTX4
OC90
RGS21
PCDHGA12
CCDC71L
HOXA10
TMEM200B
PCDHGB6
SERPINE3
C1orf210
LINC00293
RAD21-AS1
TRNP1
PCDHGA5
NACA2
PCDHGA7
PYDC2
SLC10A5
EIF5AL1
ALG11
ATXN7L3B
PRKDC
PCDHGA6
PCDHGA8
UTP14C
ETV3L
PCDHGA10
PCDHGA11
PCDHGB2
PCDHGB4
CLDN23
ZNF260
LYN
PINX1
PCDHGB7
PCDHGB1
PCDHGA3
C8orf87
LRRC24
CHKB-CPT1B
SIGLEC14
PBOV1
HSPB2-C11orf52
TMX2-CTNND1
OR4D10
AP5B1
CHMP4A
SIGLEC12
MTG1
OMP
MAGEL2
ARMS2
INS
RTL1
FPGT
IGLL5
MEX3A
OR10G4
EEF1G
CKLF-CMTM1
SYS1-DBNDD2
SLC22A18AS
OR5M10
MPV17L2
ATP6V1G2-DDX39B
MEF2BNB
INMT-FAM188B
DPP3
STX16-NPEPL1
ANKHD1-EIF4EBP3
KRTAP5-9
BRK1
OR5M1
ZFP91-CNTF
KIAA0754
CHMP1B
EID3
MSH5-SAPCD1
CCDC166
CARD17
OR5M11
EID1
OR52B2
NOX5
TAS2R43
C8orf49
HCAR3
PCDHA3
EBLN2
CARD18
MIR3654
NEDD8-MDP1
POLR2M
C8orf77
FDXACB1
BRWD1-IT2
OR10G2
RAB44
VTN
OR4D2
GAGE4
OR13C5
OR6J1
MTRNR2L8
TIFAB
TAS2R20
PPIAL4B
LINC00346
REXO1L2P
C11orf39
PPIAL4A
CYP2A6
C14orf162
HIST1H3G
PAPPA-AS1
CTSO
MTRNR2L10
APOPT1
TRAPPC2P1
DYX1C1-CCPG1
ABO
C21orf119
ZNF432
C3orf74
TAS2R30
MTRNR2L3
ZNF10
ZNF486
C5orf62
HMBS
ZNF225
HIST1H3F
PPIAL4D
SDIM1
ASIC5
TAS2R31
DND1
SALL3
CCL3L3
POLG2
OR13A1
MTRNR2L1
LINC00273
TMEM75
CLEC12B
LIMS3L
ZNF350
PGA5
BAGE4
STH
ZNF253
KLRF2
CAPNS2
SLC5A8
MTRNR2L7
GPR142
HP
OR13C2
C14orf57
PNMA6D
KIAA1147
LSM14A
NHLRC4
TAS2R38
DPCR1
ZBED6
MGAM
FNTB
ZNF878
ZNF727
GALNT4
PRR24
CNPY2
CUX1
TEN1
OR9A4
PRSS58
CLEC5A
CHURC1
DUX4
ZNF578
PDF
SPESP1
TRIM6-TRIM34
BCL2L2-PABPN1
TRIM34
DUX4L6
DUX4L7
KIAA0391
OR4C13
KRT86
DUX4L4
MC1R
DIO3
DUXA
CEP95
TMEM179
TSPY1
FAM18B2-CDRT4
DUX4L3
DUX4L5
POC1B-GALNT4
NDUFC2-KCTD14
C17orf110
DUX4L2
MFRP
KRT8P11
ITGB3
SLC35G6
ZHX1-C8ORF76
GH1
THTPA
ZIM2
BLID
C15orf37
SLC39A12
FRG2
C17orf51
MGAM
MANF
SH2B2
KLHL11
GALNT9
CUX1
RBM15B
KAT2A
MRPL45
OR4C13
KEL
STAM
TBC1D3B
ADAMTS13
CHAMP1
TRPV6
DUX4L3
MYOM2
ZMYND11
DUX4L7
DHX58
SURF4
EXOSC4
EPHB6
GPAA1
ACLY
CNP
VPS28
MRC1
SPATC1
ZNF385C
TMEM236
HSPB9
GAST
ZNF716
ARHGAP23
DUX4L5
FRG1
HEATR7A
SERINC2
KCNJ18
MAPK15
PUF60
C9orf96
RPL7A
CACFD1
GGNBP2
ZNF479
NRBP2
C7orf34
DOCK3
DUX4
VPRBP
DUX4L4
SURF1
TAS2R38
TTC25
TONSL
CCL4L2
PRSS58
NT5C3L
NKIRAS2
GPSM1
GPR179
TEKT4
CCPG1
C17orf97
ZNHIT3
SCRIB
TRRAP
SLC52A2
OBP2B
QSOX2
PLEC
HAP1
HSF1
TMEM130
EPPK1
FGF3
LEPREL4
CLEC5A
DUX4L2
ZNF865
CPSF1
BOP1
CCDC166
FKBP10
TRPV5
MUC22
PRKRIP1
SLC39A4
PIGW
OR9A4
SURF6
KCNJ12
FAM101B
OR6V1
GATA5
ZNF90
SURF2
PECAM1
RAB5C
FAM83H
OR4C12
SOCS7
C20orf166
RAD54L2
TUBB8
PRSS1
REXO4
DHRS11
TP53TG3B
ZNF707
BTC
FBXL6
JUP
MED22
PRSS46
KLHL10
SLC25A26
PARP10
PTPLA
SCRT1
OR9A2
ADCK5
DGAT1
HPR
GRINA
DUX4L6
SLC2A6
IQSEC3
TCF24
GOLGA8H
ISY1-RAB43
SEPT9
KRTAP2-1
LENG1
HYAL3
MIA
KIR3DL1
TFPT
KRTAP1-5
C3orf45
KIR2DS5
NAT6
NCR1
NDUFA3
HMBS
C5orf30
OR5T3
OSCAR
MBOAT7
LENG9
MYO7A
RFC2
KIR2DL3
MTRNR2L6
MBOAT7
NCF1
GTF2IRD1
HYAL2
PDE3B
LILRA4
KIR3DL2
CDC42EP5
PCDHGA9
LILRA3
LILRA3
DNAJC30
OMP
NDUFA3
MBOAT7
KDM4D
OR9G1
GP6
ADAMTS10
TSEN34
RDH13
CNOT3
ENPP7
TAS2R14
TAS2R50
LILRA2
KIR3DL2
NLRP7
VPS37D
ZNF100
FDXACB1
CCL26
WBSCR22
TRAPPC4
LILRB3
TMEM97
MBOAT7
VTN
LIMK1
KRTAP3-1
GP6
CLDN3
MLXIPL
TARM1
LILRB3
RPS25
EPS8L1
TAS2R13
TAS2R14
TMC4
RDH13
TAS2R30
KRTAP4-9
POM121
ZNF558
MBOAT7
LAT2
GP6
TRBC1
TSEN34
ANO4
PRPF31
MYO1F
PSCA
RDH13
KRT39
LENG1
LENG1
NLRP2
C11orf1
TARM1
OCLM
NCR1
ELN
SRCIN1
TMC4
PRPF31
TAS2R7
RDH13
HYAL1
PCDHGB3
LAIR2
KRTAP29-1
KRTAP9-7
EPS8L1
TFPT
TTYH1
GP6
NDUFA3
RDH13
FOXR1
ZNF626
KDM4DL
NLRP2
GTF2H2D
STYXL1
CNOT3
PNLIPRP1
SLC16A6
LILRA4
EPS8L1
KIR3DL3
VSTM1
CCL24
LAIR2
LILRA6
SRRM3
MMP13
AGK
NLRP2
KIR3DL3
MBOAT7
VSTM1
KRTAP1-3
RDH13
SAMD4A
TSEN34
CNOT3
TFPT
ENPP7
CNOT3
TTC12
LY6K
TAS2R31
LILRA3
TAS2R19
LILRB4
TRIM74
VSTM1
CNOT3
EPS8L1
NDUFA3
KIR3DL3
PRPF31
TMC4
TFPT
TNFAIP1
NLRP7
WBSCR28
LILRA1
EPS8L1
KPNA2
OSCAR
MBOAT7
TUSC2
RRAS2
WBSCR27
C11orf57
BLNK
KRTAP9-4
ENDOD1
OSCAR
TAS2R46
TMC4
FKBP6
PRPF31
KRTAP29-1
LENG1
PRPF31
KIR2DL1
C10orf82
POR
TFPT
CBX8
KRTAP9-2
PCDHGA4
ZNF737
NSUN5
KRTAP9-9
MRM1
KIR2DS2
KIAA1147
C11orf52
LENG8
TAS2R20
IQSEC3
OR8H1
NLRP2
TAS2R8
LENG1
OSCAR
TARM1
LILRA6
TARM1
OR9G4
SLC13A2
NCR1
PRPF31
PTCHD3
MAPK4
TARM1
NCR1
FHIT
DNAJC7
NLRP7
BAZ1B
MBOAT7
TAS2R8
VSTM1
OSCAR
TSEN34
NCR1
VSTM1
GPRIN2
VSTM1
LILRB1
GP6
NLRP7
PRSS2
PIH1D2
RHBDD2
AMZ2
KRTAP9-3
LILRA2
OR8K3
TAS2R10
CBX2
KIR3DL3
PPP2R1B
TAS2R9
SSBP1
CNOT3
OR5T1
VSTM1
NDUFA3
OR8J1
GP6
LILRA5
FCAR
TMC4
KRTAP1-1
NLRP2
HYOU1
MRPL12
TFPT
FCAR
NCR1
EPS8L1
DNAH12
KRT40
MDH2
OR5T2
TSEN34
BPTF
TAS2R50
KRTAP2-3
IFT20
GP6
TSEN34
TARM1
CAPN5
EPS8L1
NLRP2
TAS2R46
TRIM73
KRTAP9-4
KIR3DL2
LILRA1
KIF5C
TAS2R30
SMURF2
TMC4
TAS2R7
POLG2
ZNF729
NCR1
KIAA0355
ZNF43
NLRP2
CALCA
LAIR1
OSCAR
ABHD11
TSEN34
TAS2R13
OSCAR
TRIM50
CYP2R1
PRH2
ACER3
APBA1
HSPB2-C11orf52
RDH13
LILRB1
CLDN4
ACTL9
ZNF234
RASSF1
CRYAB
OSCAR
LILRB5
STX1A
NLRP7
KIR2DL3
TAS2R19
CDC42EP5
GIN1
DLAT
TMEM199
PPYR1
PRR4
WEE2
CEP95
TBL2
HSPA12A
KRT20
LILRB4
STAG3L3
NLRP7
ARSG
KIR2DL5A
RPS9
DDX5
CNOT3
C17orf58
KRTAP9-2
KRTAP2-4
IFRD2
TAS2R31
LENG1
NCR1
KRTAP3-3
LILRB4
TTYH1
TFPT
VSTM1
PRPF31
TAS2R10
ATP2B3
BCL7B
GCOM1
GNAI2
TARM1
NLRP7
TFPT
KIR3DL2
TEX2
CCDC84
C8orf55
TARM1
KIR2DL1
TAS2R9
OR2Z1
LENG1
SEBOX
CLIP2
KRTAP4-11
KIR2DS2
KRTAP4-12
GP6
KRTAP1-4
KRT12
PRR4
LENG1
FZD9
ZNF486
RDH13
KRTAP9-6
NDUFA3
TSEN34
PRPF31
PRH2
NDUFA3
CALCB
EPS8L1
KRTAP3-2
MILR1
KRT23
MMP3
TAS2R20
OR8K1
RPS9
NDUFA3
HIP1
EIF4H
