# Supplementary material for: Cis-regulatory somatic mutations and gene-expression alteration in B-cell lymphomas
Source: Genome Biol. 2015 Apr 23;16(1):84. doi: 10.1186/s13059-015-0648-7 (PMC4467049; doi:10.1186/s13059-015-0648-7)
Supplement: Additional file 5 — ChIP-seq experiments. List of ChIP-seq experiments used in this analysis along with the associated JASPAR TF binding profiles. [file 13059_2015_648_MOESM5_ESM.csv]

TF	ENCODE_GSE_MTAB_PMID_Identifier	CellType	JASPAR2014_ID	JASPAR2014_TF
BATF	wgEncodeHaibTfbsGm12878BatfPcr1xPkRep1	Gm12878	MA0462.1	BATF::JUN
BATF	wgEncodeHaibTfbsGm12878BatfPcr1xPkRep2	Gm12878	MA0462.1	BATF::JUN
BHLHE40	wgEncodeHaibTfbsHepg2Bhlhe40V0416101PkRep1	Hepg2	MA0464.1	Bhlhe40
BHLHE40	wgEncodeHaibTfbsHepg2Bhlhe40V0416101PkRep2	Hepg2	MA0464.1	Bhlhe40
CTCF	wgEncodeHaibTfbsA549Ctcfsc5916Pcr1xDex100nmPkRep1	A549	MA0139.1	CTCF
CTCF	wgEncodeHaibTfbsA549Ctcfsc5916Pcr1xDex100nmPkRep2	A549	MA0139.1	CTCF
CTCF	wgEncodeHaibTfbsA549Ctcfsc5916Pcr1xEtoh02PkRep1	A549	MA0139.1	CTCF
CTCF	wgEncodeHaibTfbsA549Ctcfsc5916Pcr1xEtoh02PkRep2	A549	MA0139.1	CTCF
CTCF	wgEncodeHaibTfbsH1hescCtcfsc5916V0416102PkRep1	H1hesc	MA0139.1	CTCF
CTCF	wgEncodeHaibTfbsH1hescCtcfsc5916V0416102PkRep2	H1hesc	MA0139.1	CTCF
CTCF	wgEncodeHaibTfbsHepg2Ctcfsc5916V0416101PkRep1	Hepg2	MA0139.1	CTCF
CTCF	wgEncodeHaibTfbsHepg2Ctcfsc5916V0416101PkRep2	Hepg2	MA0139.1	CTCF
CTCF	wgEncodeHaibTfbsK562Ctcflsc98982V0416101PkRep1	K562	MA0139.1	CTCF
CTCF	wgEncodeHaibTfbsK562Ctcflsc98982V0416101PkRep2	K562	MA0139.1	CTCF
CTCF	wgEncodeHaibTfbsSknshraCtcfV0416102PkRep1	Sknshra	MA0139.1	CTCF
CTCF	wgEncodeHaibTfbsSknshraCtcfV0416102PkRep2	Sknshra	MA0139.1	CTCF
CTCF	wgEncodeHaibTfbsT47dCtcfsc5916V0416102Dm002p1hPkRep1	T47d	MA0139.1	CTCF
CTCF	wgEncodeHaibTfbsT47dCtcfsc5916V0416102Dm002p1hPkRep2	T47d	MA0139.1	CTCF
E2F6	wgEncodeHaibTfbsK562E2f6sc22823V0416102PkRep1	K562	MA0471.1	E2F6
E2F6	wgEncodeHaibTfbsK562E2f6sc22823V0416102PkRep2	K562	MA0471.1	E2F6
EBF1	wgEncodeHaibTfbsGm12878Ebfsc137065Pcr1xPkRep1	Gm12878	MA0154.2	EBF1
EBF1	wgEncodeHaibTfbsGm12878Ebfsc137065Pcr1xPkRep2	Gm12878	MA0154.2	EBF1
EGR1	wgEncodeHaibTfbsGm12878Egr1V0416101PkRep1	Gm12878	MA0162.2	EGR1
EGR1	wgEncodeHaibTfbsGm12878Egr1V0416101PkRep2	Gm12878	MA0162.2	EGR1
EGR1	wgEncodeHaibTfbsH1hescEgr1V0416102PkRep1	H1hesc	MA0162.2	EGR1
EGR1	wgEncodeHaibTfbsH1hescEgr1V0416102PkRep2	H1hesc	MA0162.2	EGR1
EGR1	wgEncodeHaibTfbsK562Egr1V0416101PkRep1	K562	MA0162.2	EGR1
EGR1	wgEncodeHaibTfbsK562Egr1V0416101PkRep2	K562	MA0162.2	EGR1
ELF1	wgEncodeHaibTfbsGm12878Elf1sc631V0416101PkRep1	Gm12878	MA0473.1	ELF1
ELF1	wgEncodeHaibTfbsGm12878Elf1sc631V0416101PkRep2	Gm12878	MA0473.1	ELF1
ELF1	wgEncodeHaibTfbsHepg2Elf1sc631V0416101PkRep1	Hepg2	MA0473.1	ELF1
ELF1	wgEncodeHaibTfbsHepg2Elf1sc631V0416101PkRep2	Hepg2	MA0473.1	ELF1
ELF1	wgEncodeHaibTfbsK562Elf1sc631V0416102PkRep1	K562	MA0473.1	ELF1
ELF1	wgEncodeHaibTfbsK562Elf1sc631V0416102PkRep2	K562	MA0473.1	ELF1
ESRRA	wgEncodeHaibTfbsEcc1EralphaaV0416102Est10nm1hPkRep1	Ecc1	MA0592.1	ESRRA
ESRRA	wgEncodeHaibTfbsEcc1EralphaaV0416102Est10nm1hPkRep2	Ecc1	MA0592.1	ESRRA
ESRRA	wgEncodeHaibTfbsEcc1EralphaaV0416102Gen1hPkRep1	Ecc1	MA0592.1	ESRRA
ESRRA	wgEncodeHaibTfbsEcc1EralphaaV0416102Gen1hPkRep2	Ecc1	MA0592.1	ESRRA
ESRRA	wgEncodeHaibTfbsT47dEralphaaPcr2xGen1hPkRep1	T47d	MA0592.1	ESRRA
ESRRA	wgEncodeHaibTfbsT47dEralphaaPcr2xGen1hPkRep2	T47d	MA0592.1	ESRRA
ESRRA	wgEncodeHaibTfbsT47dEralphaaV0416102Est10nm1hPkRep1	T47d	MA0592.1	ESRRA
ESRRA	wgEncodeHaibTfbsT47dEralphaaV0416102Est10nm1hPkRep2	T47d	MA0592.1	ESRRA
ETS1	wgEncodeHaibTfbsGm12878Ets1Pcr1xPkRep1	Gm12878	MA0098.2	Ets1
ETS1	wgEncodeHaibTfbsGm12878Ets1Pcr1xPkRep2	Gm12878	MA0098.2	Ets1
ETS1	wgEncodeHaibTfbsK562Ets1V0416101PkRep1	K562	MA0098.2	Ets1
ETS1	wgEncodeHaibTfbsK562Ets1V0416101PkRep2	K562	MA0098.2	Ets1
FOSL1	wgEncodeHaibTfbsH1hescFosl1sc183V0416102PkRep1	H1hesc	MA0477.1	FOSL1
FOSL1	wgEncodeHaibTfbsH1hescFosl1sc183V0416102PkRep2	H1hesc	MA0477.1	FOSL1
FOSL1	wgEncodeHaibTfbsK562Fosl1sc183V0416101PkRep1	K562	MA0477.1	FOSL1
FOSL1	wgEncodeHaibTfbsK562Fosl1sc183V0416101PkRep2	K562	MA0477.1	FOSL1
FOSL2	wgEncodeHaibTfbsHepg2Fosl2V0416101PkRep1	Hepg2	MA0478.1	FOSL2
FOSL2	wgEncodeHaibTfbsHepg2Fosl2V0416101PkRep2	Hepg2	MA0478.1	FOSL2
FOXA1	wgEncodeHaibTfbsEcc1Foxa1sc6553V0416102Dm002p1hPkRep1	Ecc1	MA0148.3	FOXA1
FOXA1	wgEncodeHaibTfbsEcc1Foxa1sc6553V0416102Dm002p1hPkRep2	Ecc1	MA0148.3	FOXA1
FOXA1	wgEncodeHaibTfbsHepg2Foxa1sc101058V0416101PkRep1	Hepg2	MA0148.3	FOXA1
FOXA1	wgEncodeHaibTfbsHepg2Foxa1sc101058V0416101PkRep2	Hepg2	MA0148.3	FOXA1
FOXA1	wgEncodeHaibTfbsHepg2Foxa1sc6553V0416101PkRep1	Hepg2	MA0148.3	FOXA1
FOXA1	wgEncodeHaibTfbsHepg2Foxa1sc6553V0416101PkRep2	Hepg2	MA0148.3	FOXA1
FOXA1	wgEncodeHaibTfbsT47dFoxa1sc6553V0416102Dm002p1hPkRep1	T47d	MA0148.3	FOXA1
FOXA1	wgEncodeHaibTfbsT47dFoxa1sc6553V0416102Dm002p1hPkRep2	T47d	MA0148.3	FOXA1
FOXA2	wgEncodeHaibTfbsHepg2Foxa2sc6554V0416101PkRep1	Hepg2	MA0047.2	Foxa2
FOXA2	wgEncodeHaibTfbsHepg2Foxa2sc6554V0416101PkRep2	Hepg2	MA0047.2	Foxa2
FOXP2	wgEncodeHaibTfbsHepg2Foxa2sc6554V0416101PkRep1	Hepg2	MA0593.1	FOXP2
FOXP2	wgEncodeHaibTfbsHepg2Foxa2sc6554V0416101PkRep2	Hepg2	MA0593.1	FOXP2
GABPA	wgEncodeHaibTfbsGm12878GabpPcr2xPkRep1	Gm12878	MA0062.2	GABPA
GABPA	wgEncodeHaibTfbsGm12878GabpPcr2xPkRep2	Gm12878	MA0062.2	GABPA
GABPA	wgEncodeHaibTfbsH1hescGabpPcr1xPkRep1	H1hesc	MA0062.2	GABPA
GABPA	wgEncodeHaibTfbsH1hescGabpPcr1xPkRep2	H1hesc	MA0062.2	GABPA
GABPA	wgEncodeHaibTfbsHelas3GabpPcr1xPkRep1	Helas3	MA0062.2	GABPA
GABPA	wgEncodeHaibTfbsHelas3GabpPcr1xPkRep2	Helas3	MA0062.2	GABPA
GABPA	wgEncodeHaibTfbsHepg2GabpPcr2xPkRep1	Hepg2	MA0062.2	GABPA
GABPA	wgEncodeHaibTfbsHepg2GabpPcr2xPkRep2	Hepg2	MA0062.2	GABPA
GABPA	wgEncodeHaibTfbsK562GabpV0416101PkRep1	K562	MA0062.2	GABPA
GABPA	wgEncodeHaibTfbsK562GabpV0416101PkRep2	K562	MA0062.2	GABPA
GATA2	wgEncodeHaibTfbsK562Gata2sc267Pcr1xPkRep1	K562	MA0036.2	GATA2
GATA2	wgEncodeHaibTfbsK562Gata2sc267Pcr1xPkRep2	K562	MA0036.2	GATA2
GATA3	wgEncodeHaibTfbsT47dGata3sc268V0416102Dm002p1hPkRep1	T47d	MA0037.2	GATA3
GATA3	wgEncodeHaibTfbsT47dGata3sc268V0416102Dm002p1hPkRep2	T47d	MA0037.2	GATA3
HNF4A	wgEncodeHaibTfbsHepg2Hnf4asc8987V0416101PkRep1	Hepg2	MA0114.2	HNF4A
HNF4A	wgEncodeHaibTfbsHepg2Hnf4asc8987V0416101PkRep2	Hepg2	MA0114.2	HNF4A
HNF4G	wgEncodeHaibTfbsHepg2Hnf4gsc6558V0416101PkRep1	Hepg2	MA0484.1	HNF4G
HNF4G	wgEncodeHaibTfbsHepg2Hnf4gsc6558V0416101PkRep2	Hepg2	MA0484.1	HNF4G
JUND	wgEncodeHaibTfbsH1hescJundV0416102PkRep1	H1hesc	MA0491.1	JUND
JUND	wgEncodeHaibTfbsH1hescJundV0416102PkRep2	H1hesc	MA0491.1	JUND
JUND	wgEncodeHaibTfbsHepg2JundPcr1xPkRep1	Hepg2	MA0491.1	JUND
JUND	wgEncodeHaibTfbsHepg2JundPcr1xPkRep2	Hepg2	MA0491.1	JUND
JUND	wgEncodeHaibTfbsH1hescJundV0416102PkRep1	H1hesc	MA0492.1	JUND(var.2)
JUND	wgEncodeHaibTfbsH1hescJundV0416102PkRep2	H1hesc	MA0492.1	JUND(var.2)
JUND	wgEncodeHaibTfbsHepg2JundPcr1xPkRep1	Hepg2	MA0492.1	JUND(var.2)
JUND	wgEncodeHaibTfbsHepg2JundPcr1xPkRep2	Hepg2	MA0492.1	JUND(var.2)
MAX	wgEncodeHaibTfbsK562MaxV0416102PkRep1	K562	MA0058.2	MAX
MAX	wgEncodeHaibTfbsK562MaxV0416102PkRep2	K562	MA0058.2	MAX
MAX	wgEncodeHaibTfbsK562MaxV0416102PkRep1	K562	MA0059.1	MYC::MAX
MAX	wgEncodeHaibTfbsK562MaxV0416102PkRep2	K562	MA0059.1	MYC::MAX
MEF2A	wgEncodeHaibTfbsGm12878Mef2aPcr1xPkRep1	Gm12878	MA0052.2	MEF2A
MEF2A	wgEncodeHaibTfbsGm12878Mef2aPcr1xPkRep2	Gm12878	MA0052.2	MEF2A
MEF2A	wgEncodeHaibTfbsK562Mef2aV0416101PkRep1	K562	MA0052.2	MEF2A
MEF2A	wgEncodeHaibTfbsK562Mef2aV0416101PkRep2	K562	MA0052.2	MEF2A
MEF2C	wgEncodeHaibTfbsGm12878Mef2csc13268V0416101PkRep1	Gm12878	MA0497.1	MEF2C
MEF2C	wgEncodeHaibTfbsGm12878Mef2csc13268V0416101PkRep2	Gm12878	MA0497.1	MEF2C
REST	wgEncodeHaibTfbsGm12878NrsfPcr2xPkRep1	Gm12878	MA0138.2	REST
REST	wgEncodeHaibTfbsGm12878NrsfPcr2xPkRep2	Gm12878	MA0138.2	REST
REST	wgEncodeHaibTfbsH1hescNrsfV0416102PkRep1	H1hesc	MA0138.2	REST
REST	wgEncodeHaibTfbsH1hescNrsfV0416102PkRep2	H1hesc	MA0138.2	REST
REST	wgEncodeHaibTfbsHelas3NrsfPcr1xPkRep1	Helas3	MA0138.2	REST
REST	wgEncodeHaibTfbsHelas3NrsfPcr1xPkRep2	Helas3	MA0138.2	REST
REST	wgEncodeHaibTfbsHepg2NrsfPcr2xPkRep1	Hepg2	MA0138.2	REST
REST	wgEncodeHaibTfbsHepg2NrsfPcr2xPkRep2	Hepg2	MA0138.2	REST
REST	wgEncodeHaibTfbsK562NrsfV0416102PkRep1	K562	MA0138.2	REST
REST	wgEncodeHaibTfbsK562NrsfV0416102PkRep2	K562	MA0138.2	REST
REST	wgEncodeHaibTfbsPanc1NrsfPcr2xPkRep1	Panc1	MA0138.2	REST
REST	wgEncodeHaibTfbsPanc1NrsfPcr2xPkRep2	Panc1	MA0138.2	REST
REST	wgEncodeHaibTfbsPfsk1NrsfPcr2xPkRep1	Pfsk1	MA0138.2	REST
REST	wgEncodeHaibTfbsPfsk1NrsfPcr2xPkRep2	Pfsk1	MA0138.2	REST
REST	wgEncodeHaibTfbsSknshNrsfPcr2xPkRep1	Sknsh	MA0138.2	REST
REST	wgEncodeHaibTfbsSknshNrsfPcr2xPkRep2	Sknsh	MA0138.2	REST
REST	wgEncodeHaibTfbsU87NrsfPcr2xPkRep1	U87	MA0138.2	REST
REST	wgEncodeHaibTfbsU87NrsfPcr2xPkRep2	U87	MA0138.2	REST
PAX5	wgEncodeHaibTfbsGm12878Pax5c20Pcr1xPkRep1	Gm12878	MA0014.2	PAX5
PAX5	wgEncodeHaibTfbsGm12878Pax5c20Pcr1xPkRep2	Gm12878	MA0014.2	PAX5
PAX5	wgEncodeHaibTfbsGm12878Pax5n19Pcr1xPkRep1	Gm12878	MA0014.2	PAX5
PAX5	wgEncodeHaibTfbsGm12878Pax5n19Pcr1xPkRep2	Gm12878	MA0014.2	PAX5
PAX5	wgEncodeHaibTfbsGm12891Pax5c20V0416101PkRep1	Gm12891	MA0014.2	PAX5
PAX5	wgEncodeHaibTfbsGm12891Pax5c20V0416101PkRep2	Gm12891	MA0014.2	PAX5
PAX5	wgEncodeHaibTfbsGm12892Pax5c20V0416101PkRep1	Gm12892	MA0014.2	PAX5
PAX5	wgEncodeHaibTfbsGm12892Pax5c20V0416101PkRep2	Gm12892	MA0014.2	PAX5
POU2F2	wgEncodeHaibTfbsGm12878Pou2f2Pcr1xPkRep1	Gm12878	MA0507.1	POU2F2
POU2F2	wgEncodeHaibTfbsGm12878Pou2f2Pcr1xPkRep2	Gm12878	MA0507.1	POU2F2
POU2F2	wgEncodeHaibTfbsGm12891Pou2f2Pcr1xPkRep1	Gm12891	MA0507.1	POU2F2
POU2F2	wgEncodeHaibTfbsGm12891Pou2f2Pcr1xPkRep2	Gm12891	MA0507.1	POU2F2
POU5F1	wgEncodeHaibTfbsH1hescPou5f1sc9081V0416102PkRep1	H1hesc	MA0142.1	Pou5f1
POU5F1	wgEncodeHaibTfbsH1hescPou5f1sc9081V0416102PkRep2	H1hesc	MA0142.1	Pou5f1
SPI1	wgEncodeHaibTfbsGm12878Pu1Pcr1xPkRep1	Gm12878	MA0080.3	Spi1
SPI1	wgEncodeHaibTfbsGm12878Pu1Pcr1xPkRep2	Gm12878	MA0080.3	Spi1
SPI1	wgEncodeHaibTfbsGm12891Pu1Pcr1xPkRep1	Gm12891	MA0080.3	Spi1
SPI1	wgEncodeHaibTfbsGm12891Pu1Pcr1xPkRep2	Gm12891	MA0080.3	Spi1
SPI1	wgEncodeHaibTfbsK562Pu1Pcr1xPkRep1	K562	MA0080.3	Spi1
SPI1	wgEncodeHaibTfbsK562Pu1Pcr1xPkRep2	K562	MA0080.3	Spi1
RXRA	wgEncodeHaibTfbsGm12878RxraPcr1xPkRep1	Gm12878	MA0494.1	Nr1h3::Rxra
RXRA	wgEncodeHaibTfbsGm12878RxraPcr1xPkRep2	Gm12878	MA0494.1	Nr1h3::Rxra
RXRA	wgEncodeHaibTfbsH1hescRxraV0416102PkRep1	H1hesc	MA0494.1	Nr1h3::Rxra
RXRA	wgEncodeHaibTfbsH1hescRxraV0416102PkRep2	H1hesc	MA0494.1	Nr1h3::Rxra
RXRA	wgEncodeHaibTfbsHepg2RxraPcr1xPkRep1	Hepg2	MA0494.1	Nr1h3::Rxra
RXRA	wgEncodeHaibTfbsHepg2RxraPcr1xPkRep2	Hepg2	MA0494.1	Nr1h3::Rxra
RXRA	wgEncodeHaibTfbsGm12878RxraPcr1xPkRep1	Gm12878	MA0074.1	RXRA::VDR
RXRA	wgEncodeHaibTfbsGm12878RxraPcr1xPkRep2	Gm12878	MA0074.1	RXRA::VDR
RXRA	wgEncodeHaibTfbsH1hescRxraV0416102PkRep1	H1hesc	MA0074.1	RXRA::VDR
RXRA	wgEncodeHaibTfbsH1hescRxraV0416102PkRep2	H1hesc	MA0074.1	RXRA::VDR
RXRA	wgEncodeHaibTfbsHepg2RxraPcr1xPkRep1	Hepg2	MA0074.1	RXRA::VDR
RXRA	wgEncodeHaibTfbsHepg2RxraPcr1xPkRep2	Hepg2	MA0074.1	RXRA::VDR
RXRA	wgEncodeHaibTfbsGm12878RxraPcr1xPkRep1	Gm12878	MA0115.1	NR1H2::RXRA
RXRA	wgEncodeHaibTfbsGm12878RxraPcr1xPkRep2	Gm12878	MA0115.1	NR1H2::RXRA
RXRA	wgEncodeHaibTfbsH1hescRxraV0416102PkRep1	H1hesc	MA0115.1	NR1H2::RXRA
RXRA	wgEncodeHaibTfbsH1hescRxraV0416102PkRep2	H1hesc	MA0115.1	NR1H2::RXRA
RXRA	wgEncodeHaibTfbsHepg2RxraPcr1xPkRep1	Hepg2	MA0115.1	NR1H2::RXRA
RXRA	wgEncodeHaibTfbsHepg2RxraPcr1xPkRep2	Hepg2	MA0115.1	NR1H2::RXRA
RXRA	wgEncodeHaibTfbsGm12878RxraPcr1xPkRep1	Gm12878	MA0065.2	PPARG::RXRA
RXRA	wgEncodeHaibTfbsGm12878RxraPcr1xPkRep2	Gm12878	MA0065.2	PPARG::RXRA
RXRA	wgEncodeHaibTfbsH1hescRxraV0416102PkRep1	H1hesc	MA0065.2	PPARG::RXRA
RXRA	wgEncodeHaibTfbsH1hescRxraV0416102PkRep2	H1hesc	MA0065.2	PPARG::RXRA
RXRA	wgEncodeHaibTfbsHepg2RxraPcr1xPkRep1	Hepg2	MA0065.2	PPARG::RXRA
RXRA	wgEncodeHaibTfbsHepg2RxraPcr1xPkRep2	Hepg2	MA0065.2	PPARG::RXRA
SP1	wgEncodeHaibTfbsGm12878Sp1Pcr1xPkRep1	Gm12878	MA0079.3	SP1
SP1	wgEncodeHaibTfbsGm12878Sp1Pcr1xPkRep2	Gm12878	MA0079.3	SP1
SP1	wgEncodeHaibTfbsH1hescSp1Pcr1xPkRep1	H1hesc	MA0079.3	SP1
SP1	wgEncodeHaibTfbsH1hescSp1Pcr1xPkRep2	H1hesc	MA0079.3	SP1
SP1	wgEncodeHaibTfbsHepg2Sp1Pcr1xPkRep1	Hepg2	MA0079.3	SP1
SP1	wgEncodeHaibTfbsHepg2Sp1Pcr1xPkRep2	Hepg2	MA0079.3	SP1
SP1	wgEncodeHaibTfbsK562Sp1Pcr1xPkRep1	K562	MA0079.3	SP1
SP1	wgEncodeHaibTfbsK562Sp1Pcr1xPkRep2	K562	MA0079.3	SP1
SP2	wgEncodeHaibTfbsK562Sp2sc643V0416102PkRep1	K562	MA0516.1	SP2
SP2	wgEncodeHaibTfbsK562Sp2sc643V0416102PkRep2	K562	MA0516.1	SP2
SRF	wgEncodeHaibTfbsGm12878SrfPcr2xPkRep1	Gm12878	MA0083.2	SRF
SRF	wgEncodeHaibTfbsGm12878SrfPcr2xPkRep2	Gm12878	MA0083.2	SRF
SRF	wgEncodeHaibTfbsGm12878SrfV0416101PkRep1	Gm12878	MA0083.2	SRF
SRF	wgEncodeHaibTfbsGm12878SrfV0416101PkRep2	Gm12878	MA0083.2	SRF
SRF	wgEncodeHaibTfbsH1hescSrfPcr1xPkRep1	H1hesc	MA0083.2	SRF
SRF	wgEncodeHaibTfbsH1hescSrfPcr1xPkRep2	H1hesc	MA0083.2	SRF
SRF	wgEncodeHaibTfbsHepg2SrfV0416101PkRep1	Hepg2	MA0083.2	SRF
SRF	wgEncodeHaibTfbsHepg2SrfV0416101PkRep2	Hepg2	MA0083.2	SRF
SRF	wgEncodeHaibTfbsK562SrfV0416101PkRep1	K562	MA0083.2	SRF
SRF	wgEncodeHaibTfbsK562SrfV0416101PkRep2	K562	MA0083.2	SRF
TCF12	wgEncodeHaibTfbsGm12878Tcf12Pcr1xPkRep1	Gm12878	MA0521.1	Tcf12
TCF12	wgEncodeHaibTfbsGm12878Tcf12Pcr1xPkRep2	Gm12878	MA0521.1	Tcf12
TCF12	wgEncodeHaibTfbsH1hescTcf12Pcr1xPkRep1	H1hesc	MA0521.1	Tcf12
TCF12	wgEncodeHaibTfbsH1hescTcf12Pcr1xPkRep2	H1hesc	MA0521.1	Tcf12
TCF12	wgEncodeHaibTfbsHepg2Tcf12Pcr1xPkRep1	Hepg2	MA0521.1	Tcf12
TCF12	wgEncodeHaibTfbsHepg2Tcf12Pcr1xPkRep2	Hepg2	MA0521.1	Tcf12
THAP1	wgEncodeHaibTfbsK562Thap1sc98174V0416101PkRep1	K562	MA0597.1	THAP1
THAP1	wgEncodeHaibTfbsK562Thap1sc98174V0416101PkRep2	K562	MA0597.1	THAP1
USF1	wgEncodeHaibTfbsA549Usf1Pcr1xDex100nmPkRep1	A549	MA0093.2	USF1
USF1	wgEncodeHaibTfbsA549Usf1Pcr1xDex100nmPkRep2	A549	MA0093.2	USF1
USF1	wgEncodeHaibTfbsA549Usf1Pcr1xEtoh02PkRep1	A549	MA0093.2	USF1
USF1	wgEncodeHaibTfbsA549Usf1Pcr1xEtoh02PkRep2	A549	MA0093.2	USF1
USF1	wgEncodeHaibTfbsGm12878Usf1Pcr2xPkRep1	Gm12878	MA0093.2	USF1
USF1	wgEncodeHaibTfbsGm12878Usf1Pcr2xPkRep2	Gm12878	MA0093.2	USF1
USF1	wgEncodeHaibTfbsH1hescUsf1Pcr1xPkRep1	H1hesc	MA0093.2	USF1
USF1	wgEncodeHaibTfbsH1hescUsf1Pcr1xPkRep2	H1hesc	MA0093.2	USF1
USF1	wgEncodeHaibTfbsHepg2Usf1Pcr1xPkRep1	Hepg2	MA0093.2	USF1
USF1	wgEncodeHaibTfbsHepg2Usf1Pcr1xPkRep2	Hepg2	MA0093.2	USF1
USF1	wgEncodeHaibTfbsK562Usf1V0416101PkRep1	K562	MA0093.2	USF1
USF1	wgEncodeHaibTfbsK562Usf1V0416101PkRep2	K562	MA0093.2	USF1
USF1	wgEncodeHaibTfbsSknshraUsf1sc8983V0416102PkRep1	Sknshra	MA0093.2	USF1
USF1	wgEncodeHaibTfbsSknshraUsf1sc8983V0416102PkRep2	Sknshra	MA0093.2	USF1
YY1	wgEncodeHaibTfbsGm12878Yy1sc281Pcr1xPkRep1	Gm12878	MA0095.2	YY1
YY1	wgEncodeHaibTfbsGm12878Yy1sc281Pcr1xPkRep2	Gm12878	MA0095.2	YY1
YY1	wgEncodeHaibTfbsGm12891Yy1sc281V0416101PkRep1	Gm12891	MA0095.2	YY1
YY1	wgEncodeHaibTfbsGm12891Yy1sc281V0416101PkRep2	Gm12891	MA0095.2	YY1
YY1	wgEncodeHaibTfbsGm12892Yy1V0416101PkRep1	Gm12892	MA0095.2	YY1
YY1	wgEncodeHaibTfbsGm12892Yy1V0416101PkRep2	Gm12892	MA0095.2	YY1
YY1	wgEncodeHaibTfbsH1hescYy1sc281V0416102PkRep1	H1hesc	MA0095.2	YY1
YY1	wgEncodeHaibTfbsH1hescYy1sc281V0416102PkRep2	H1hesc	MA0095.2	YY1
YY1	wgEncodeHaibTfbsHct116Yy1sc281V0416101PkRep1	Hct116	MA0095.2	YY1
YY1	wgEncodeHaibTfbsHct116Yy1sc281V0416101PkRep2	Hct116	MA0095.2	YY1
YY1	wgEncodeHaibTfbsHepg2Yy1sc281V0416101PkRep1	Hepg2	MA0095.2	YY1
YY1	wgEncodeHaibTfbsHepg2Yy1sc281V0416101PkRep2	Hepg2	MA0095.2	YY1
YY1	wgEncodeHaibTfbsK562Yy1V0416101PkRep1	K562	MA0095.2	YY1
YY1	wgEncodeHaibTfbsK562Yy1V0416101PkRep2	K562	MA0095.2	YY1
YY1	wgEncodeHaibTfbsK562Yy1V0416102PkRep1	K562	MA0095.2	YY1
YY1	wgEncodeHaibTfbsK562Yy1V0416102PkRep2	K562	MA0095.2	YY1
YY1	wgEncodeHaibTfbsSknshraYy1sc281V0416102PkRep1	Sknshra	MA0095.2	YY1
YY1	wgEncodeHaibTfbsSknshraYy1sc281V0416102PkRep2	Sknshra	MA0095.2	YY1
ZBTB33	wgEncodeHaibTfbsGm12878Zbtb33Pcr1xPkRep1	Gm12878	MA0527.1	ZBTB33
ZBTB33	wgEncodeHaibTfbsGm12878Zbtb33Pcr1xPkRep2	Gm12878	MA0527.1	ZBTB33
ZBTB33	wgEncodeHaibTfbsHct116Zbtb33V0416101PkRep1	Hct116	MA0527.1	ZBTB33
ZBTB33	wgEncodeHaibTfbsHct116Zbtb33V0416101PkRep2	Hct116	MA0527.1	ZBTB33
ZBTB33	wgEncodeHaibTfbsHepg2Zbtb33Pcr1xPkRep1	Hepg2	MA0527.1	ZBTB33
ZBTB33	wgEncodeHaibTfbsHepg2Zbtb33Pcr1xPkRep2	Hepg2	MA0527.1	ZBTB33
ZBTB33	wgEncodeHaibTfbsHepg2Zbtb33V0416101PkRep1	Hepg2	MA0527.1	ZBTB33
ZBTB33	wgEncodeHaibTfbsHepg2Zbtb33V0416101PkRep2	Hepg2	MA0527.1	ZBTB33
ZBTB33	wgEncodeHaibTfbsK562Zbtb33Pcr1xPkRep1	K562	MA0527.1	ZBTB33
ZBTB33	wgEncodeHaibTfbsK562Zbtb33Pcr1xPkRep2	K562	MA0527.1	ZBTB33
ZEB1	wgEncodeHaibTfbsGm12878Zeb1sc25388V0416102PkRep1	Gm12878	MA0103.2	ZEB1
ZEB1	wgEncodeHaibTfbsGm12878Zeb1sc25388V0416102PkRep2	Gm12878	MA0103.2	ZEB1
TFAP2A	wgEncodeSydhTfbsHelas3Ap2alphaStdPk	Helas3	MA0003.2	TFAP2A
TFAP2C	wgEncodeSydhTfbsHelas3Ap2gammaStdPk	Helas3	MA0524.1	TFAP2C
BHLHE40	wgEncodeSydhTfbsGm12878Bhlhe40cIggmusPk	Gm12878	MA0464.1	Bhlhe40
BHLHE40	wgEncodeSydhTfbsHepg2Bhlhe40cIggrabPk	Hepg2	MA0464.1	Bhlhe40
BHLHE40	wgEncodeSydhTfbsK562Bhlhe40nb100IggrabPk	K562	MA0464.1	Bhlhe40
BRCA1	wgEncodeSydhTfbsGm12878Brca1a300IggmusPk	Gm12878	MA0133.1	BRCA1
BRCA1	wgEncodeSydhTfbsHelas3Brca1a300IggrabPk	Helas3	MA0133.1	BRCA1
BRCA1	wgEncodeSydhTfbsHepg2Brca1a300IggrabPk	Hepg2	MA0133.1	BRCA1
CEBPB	wgEncodeSydhTfbsHelas3CebpbIggrabPk	Helas3	MA0466.1	CEBPB
CEBPB	wgEncodeSydhTfbsHepg2CebpbForsklnStdPk	Hepg2	MA0466.1	CEBPB
CEBPB	wgEncodeSydhTfbsHepg2CebpbIggrabPk	Hepg2	MA0466.1	CEBPB
CEBPB	wgEncodeSydhTfbsK562CebpbIggrabPk	K562	MA0466.1	CEBPB
FOS	wgEncodeSydhTfbsGm12878CfosStdPk	Gm12878	MA0476.1	FOS
FOS	wgEncodeSydhTfbsHelas3CfosStdPk	Helas3	MA0476.1	FOS
FOS	wgEncodeSydhTfbsHuvecCfosUcdPk	Huvec	MA0476.1	FOS
FOS	wgEncodeSydhTfbsK562CfosStdPk	K562	MA0476.1	FOS
FOS	wgEncodeSydhTfbsGm12878CfosStdPk	Gm12878	MA0099.2	JUN::FOS
FOS	wgEncodeSydhTfbsHelas3CfosStdPk	Helas3	MA0099.2	JUN::FOS
FOS	wgEncodeSydhTfbsHuvecCfosUcdPk	Huvec	MA0099.2	JUN::FOS
FOS	wgEncodeSydhTfbsK562CfosStdPk	K562	MA0099.2	JUN::FOS
JUN	wgEncodeSydhTfbsH1hescCjunIggrabPk	H1hesc	MA0488.1	JUN
JUN	wgEncodeSydhTfbsHelas3CjunIggrabPk	Helas3	MA0488.1	JUN
JUN	wgEncodeSydhTfbsHepg2CjunIggrabPk	Hepg2	MA0488.1	JUN
JUN	wgEncodeSydhTfbsHuvecCjunStdPk	Huvec	MA0488.1	JUN
JUN	wgEncodeSydhTfbsK562CjunIfna6hStdPk	K562	MA0488.1	JUN
JUN	wgEncodeSydhTfbsK562CjunIfng30StdPk	K562	MA0488.1	JUN
JUN	wgEncodeSydhTfbsK562CjunIfng6hStdPk	K562	MA0488.1	JUN
JUN	wgEncodeSydhTfbsK562CjunStdPk	K562	MA0488.1	JUN
JUN	wgEncodeSydhTfbsH1hescCjunIggrabPk	H1hesc	MA0099.2	JUN::FOS
JUN	wgEncodeSydhTfbsHelas3CjunIggrabPk	Helas3	MA0099.2	JUN::FOS
JUN	wgEncodeSydhTfbsHepg2CjunIggrabPk	Hepg2	MA0099.2	JUN::FOS
JUN	wgEncodeSydhTfbsHuvecCjunStdPk	Huvec	MA0099.2	JUN::FOS
JUN	wgEncodeSydhTfbsK562CjunIfna6hStdPk	K562	MA0099.2	JUN::FOS
JUN	wgEncodeSydhTfbsK562CjunIfng30StdPk	K562	MA0099.2	JUN::FOS
JUN	wgEncodeSydhTfbsK562CjunIfng6hStdPk	K562	MA0099.2	JUN::FOS
JUN	wgEncodeSydhTfbsK562CjunStdPk	K562	MA0099.2	JUN::FOS
JUN	wgEncodeSydhTfbsH1hescCjunIggrabPk	H1hesc	MA0489.1	JUN(var.2)
JUN	wgEncodeSydhTfbsHelas3CjunIggrabPk	Helas3	MA0489.1	JUN(var.2)
JUN	wgEncodeSydhTfbsHepg2CjunIggrabPk	Hepg2	MA0489.1	JUN(var.2)
JUN	wgEncodeSydhTfbsHuvecCjunStdPk	Huvec	MA0489.1	JUN(var.2)
JUN	wgEncodeSydhTfbsK562CjunIfna6hStdPk	K562	MA0489.1	JUN(var.2)
JUN	wgEncodeSydhTfbsK562CjunIfng30StdPk	K562	MA0489.1	JUN(var.2)
JUN	wgEncodeSydhTfbsK562CjunIfng6hStdPk	K562	MA0489.1	JUN(var.2)
JUN	wgEncodeSydhTfbsK562CjunStdPk	K562	MA0489.1	JUN(var.2)
MYC	wgEncodeSydhTfbsHelas3CmycStdPk	Helas3	MA0059.1	MYC::MAX
MYC	wgEncodeSydhTfbsK562CmycIfna30StdPk	K562	MA0059.1	MYC::MAX
MYC	wgEncodeSydhTfbsK562CmycIfna6hStdPk	K562	MA0059.1	MYC::MAX
MYC	wgEncodeSydhTfbsK562CmycIfng30StdPk	K562	MA0059.1	MYC::MAX
MYC	wgEncodeSydhTfbsK562CmycIfng6hStdPk	K562	MA0059.1	MYC::MAX
MYC	wgEncodeSydhTfbsK562CmycStdPk	K562	MA0059.1	MYC::MAX
MYC	wgEncodeSydhTfbsNb4CmycStdPk	Nb4	MA0059.1	MYC::MAX
MYC	wgEncodeSydhTfbsHelas3CmycStdPk	Helas3	MA0147.2	Myc
MYC	wgEncodeSydhTfbsK562CmycIfna30StdPk	K562	MA0147.2	Myc
MYC	wgEncodeSydhTfbsK562CmycIfna6hStdPk	K562	MA0147.2	Myc
MYC	wgEncodeSydhTfbsK562CmycIfng30StdPk	K562	MA0147.2	Myc
MYC	wgEncodeSydhTfbsK562CmycIfng6hStdPk	K562	MA0147.2	Myc
MYC	wgEncodeSydhTfbsK562CmycStdPk	K562	MA0147.2	Myc
MYC	wgEncodeSydhTfbsNb4CmycStdPk	Nb4	MA0147.2	Myc
CTCF	wgEncodeSydhTfbsGm12878Ctcfsc15914c20StdPk	Gm12878	MA0139.1	CTCF
E2F1	wgEncodeSydhTfbsHelas3E2f1StdPk	Helas3	MA0024.2	E2F1
E2F4	wgEncodeSydhTfbsHelas3E2f4StdPk	Helas3	MA0470.1	E2F4
E2F4	wgEncodeSydhTfbsK562E2f4UcdPk	K562	MA0470.1	E2F4
E2F6	wgEncodeSydhTfbsHelas3E2f6StdPk	Helas3	MA0471.1	E2F6
E2F6	wgEncodeSydhTfbsK562E2f6UcdPk	K562	MA0471.1	E2F6
EBF1	wgEncodeSydhTfbsGm12878Ebf1sc137065StdPk	Gm12878	MA0154.2	EBF1
ELK4	wgEncodeSydhTfbsHek293Elk4UcdPk	Hek293	MA0076.2	ELK4
ELK4	wgEncodeSydhTfbsHelas3Elk4UcdPk	Helas3	MA0076.2	ELK4
ESRRA	wgEncodeSydhTfbsHepg2ErraForsklnStdPk	Hepg2	MA0592.1	ESRRA
GATA1	wgEncodeSydhTfbsK562Gata1UcdPk	K562	MA0140.2	TAL1::GATA1
GATA1	wgEncodeSydhTfbsPbdefetalGata1UcdPk	Pbdefetal	MA0140.2	TAL1::GATA1
GATA1	wgEncodeSydhTfbsPbdeGata1UcdPk	Pbde	MA0140.2	TAL1::GATA1
GATA1	wgEncodeSydhTfbsK562Gata1UcdPk	K562	MA0035.3	Gata1
GATA1	wgEncodeSydhTfbsPbdefetalGata1UcdPk	Pbdefetal	MA0035.3	Gata1
GATA1	wgEncodeSydhTfbsPbdeGata1UcdPk	Pbde	MA0035.3	Gata1
GATA2	wgEncodeSydhTfbsK562Gata2UcdPk	K562	MA0036.2	GATA2
GATA2	wgEncodeSydhTfbsShsy5yGata2UcdPk	Shsy5y	MA0036.2	GATA2
GATA3	wgEncodeSydhTfbsMcf7Gata3UcdPk	Mcf7	MA0037.2	GATA3
GATA3	wgEncodeSydhTfbsShsy5yGata3sc269sc269UcdPk	Shsy5y	MA0037.2	GATA3
E2F1	wgEncodeSydhTfbsHelas3Hae2f1StdPk	Helas3	MA0024.2	E2F1
E2F1	wgEncodeSydhTfbsMcf7Hae2f1UcdPk	Mcf7	MA0024.2	E2F1
HNF4A	wgEncodeSydhTfbsHepg2Hnf4aForsklnStdPk	Hepg2	MA0114.2	HNF4A
HSF1	wgEncodeSydhTfbsHepg2Hsf1ForsklnStdPk	Hepg2	MA0486.1	HSF1
IRF1	wgEncodeSydhTfbsK562Irf1Ifna30StdPk	K562	MA0050.2	IRF1
IRF1	wgEncodeSydhTfbsK562Irf1Ifng6hStdPk	K562	MA0050.2	IRF1
JUND	wgEncodeSydhTfbsGm12878JundStdPk	Gm12878	MA0491.1	JUND
JUND	wgEncodeSydhTfbsH1hescJundIggrabPk	H1hesc	MA0491.1	JUND
JUND	wgEncodeSydhTfbsHelas3JundIggrabPk	Helas3	MA0491.1	JUND
JUND	wgEncodeSydhTfbsHepg2JundIggrabPk	Hepg2	MA0491.1	JUND
JUND	wgEncodeSydhTfbsK562JundIggrabPk	K562	MA0491.1	JUND
JUND	wgEncodeSydhTfbsGm12878JundStdPk	Gm12878	MA0492.1	JUND(var.2)
JUND	wgEncodeSydhTfbsH1hescJundIggrabPk	H1hesc	MA0492.1	JUND(var.2)
JUND	wgEncodeSydhTfbsHelas3JundIggrabPk	Helas3	MA0492.1	JUND(var.2)
JUND	wgEncodeSydhTfbsHepg2JundIggrabPk	Hepg2	MA0492.1	JUND(var.2)
JUND	wgEncodeSydhTfbsK562JundIggrabPk	K562	MA0492.1	JUND(var.2)
MAFF	wgEncodeSydhTfbsHepg2Maffm8194IggrabPk	Hepg2	MA0495.1	MAFF
MAFK	wgEncodeSydhTfbsHepg2Mafksc477IggrabPk	Hepg2	MA0591.1	Bach1::Mafk
MAFK	wgEncodeSydhTfbsK562Mafkab50322IggrabPk	K562	MA0591.1	Bach1::Mafk
MAFK	wgEncodeSydhTfbsHepg2Mafksc477IggrabPk	Hepg2	MA0496.1	MAFK
MAFK	wgEncodeSydhTfbsK562Mafkab50322IggrabPk	K562	MA0496.1	MAFK
MAX	wgEncodeSydhTfbsGm12878MaxStdPk	Gm12878	MA0059.1	MYC::MAX
MAX	wgEncodeSydhTfbsH1hescMaxUcdPk	H1hesc	MA0059.1	MYC::MAX
MAX	wgEncodeSydhTfbsHelas3MaxStdPk	Helas3	MA0059.1	MYC::MAX
MAX	wgEncodeSydhTfbsHuvecMaxStdPk	Huvec	MA0059.1	MYC::MAX
MAX	wgEncodeSydhTfbsK562MaxStdPk	K562	MA0059.1	MYC::MAX
MAX	wgEncodeSydhTfbsNb4MaxStdPk	Nb4	MA0059.1	MYC::MAX
MAX	wgEncodeSydhTfbsGm12878MaxStdPk	Gm12878	MA0058.2	MAX
MAX	wgEncodeSydhTfbsH1hescMaxUcdPk	H1hesc	MA0058.2	MAX
MAX	wgEncodeSydhTfbsHelas3MaxStdPk	Helas3	MA0058.2	MAX
MAX	wgEncodeSydhTfbsHuvecMaxStdPk	Huvec	MA0058.2	MAX
MAX	wgEncodeSydhTfbsK562MaxStdPk	K562	MA0058.2	MAX
MAX	wgEncodeSydhTfbsNb4MaxStdPk	Nb4	MA0058.2	MAX
NFE2	wgEncodeSydhTfbsGm12878Nfe2sc22827StdPk	Gm12878	MA0501.1	NFE2::MAF
NFE2	wgEncodeSydhTfbsK562Nfe2StdPk	K562	MA0501.1	NFE2::MAF
NFKB1	wgEncodeSydhTfbsGm10847NfkbTnfaIggrabPk	Gm10847	MA0105.3	NFKB1
NFKB1	wgEncodeSydhTfbsGm12891NfkbTnfaIggrabPk	Gm12891	MA0105.3	NFKB1
NFKB1	wgEncodeSydhTfbsGm12892NfkbTnfaIggrabPk	Gm12892	MA0105.3	NFKB1
NFKB1	wgEncodeSydhTfbsGm15510NfkbTnfaIggrabPk	Gm15510	MA0105.3	NFKB1
NFKB1	wgEncodeSydhTfbsGm18505NfkbTnfaIggrabPk	Gm18505	MA0105.3	NFKB1
NFKB1	wgEncodeSydhTfbsGm18526NfkbTnfaIggrabPk	Gm18526	MA0105.3	NFKB1
NFKB1	wgEncodeSydhTfbsGm18951NfkbTnfaIggrabPk	Gm18951	MA0105.3	NFKB1
NFKB1	wgEncodeSydhTfbsGm19099NfkbTnfaIggrabPk	Gm19099	MA0105.3	NFKB1
NFKB1	wgEncodeSydhTfbsGm19193NfkbTnfaIggrabPk	Gm19193	MA0105.3	NFKB1
NFYA	wgEncodeSydhTfbsGm12878NfyaIggmusPk	Gm12878	MA0060.2	NFYA
NFYA	wgEncodeSydhTfbsHelas3NfyaIggrabPk	Helas3	MA0060.2	NFYA
NFYA	wgEncodeSydhTfbsK562NfyaStdPk	K562	MA0060.2	NFYA
NFYB	wgEncodeSydhTfbsGm12878NfybIggmusPk	Gm12878	MA0502.1	NFYB
NFYB	wgEncodeSydhTfbsHelas3NfybIggrabPk	Helas3	MA0502.1	NFYB
NRF1	wgEncodeSydhTfbsGm12878Nrf1IggmusPk	Gm12878	MA0506.1	NRF1
NRF1	wgEncodeSydhTfbsH1hescNrf1IggrabPk	H1hesc	MA0506.1	NRF1
NRF1	wgEncodeSydhTfbsHelas3Nrf1IggmusPk	Helas3	MA0506.1	NRF1
NRF1	wgEncodeSydhTfbsHepg2Nrf1IggrabPk	Hepg2	MA0506.1	NRF1
NRF1	wgEncodeSydhTfbsK562Nrf1IggrabPk	K562	MA0506.1	NRF1
PRDM1	wgEncodeSydhTfbsHelas3Prdm19115IggrabPk	Helas3	MA0508.1	PRMD1
RFX5	wgEncodeSydhTfbsGm12878Rfx5200401194IggmusPk	Gm12878	MA0510.1	RFX5
RFX5	wgEncodeSydhTfbsH1hescRfx5200401194IggrabPk	H1hesc	MA0510.1	RFX5
RFX5	wgEncodeSydhTfbsHelas3Rfx5200401194IggrabPk	Helas3	MA0510.1	RFX5
RFX5	wgEncodeSydhTfbsHepg2Rfx5200401194IggrabPk	Hepg2	MA0510.1	RFX5
RFX5	wgEncodeSydhTfbsK562Rfx5IggrabPk	K562	MA0510.1	RFX5
SREBF1	wgEncodeSydhTfbsHepg2Srebp1InslnStdPk	Hepg2	MA0595.1	SREBF1
SREBF1	wgEncodeSydhTfbsHepg2Srebp1PravastStdPk	Hepg2	MA0595.1	SREBF1
SREBF2	wgEncodeSydhTfbsHepg2Srebp2PravastStdPk	Hepg2	MA0596.1	SREBF2
STAT1	wgEncodeSydhTfbsGm12878Stat1StdPk	Gm12878	MA0517.1	STAT2::STAT1
STAT1	wgEncodeSydhTfbsHelas3Stat1Ifng30StdPk	Helas3	MA0517.1	STAT2::STAT1
STAT1	wgEncodeSydhTfbsK562Stat1Ifna30StdPk	K562	MA0517.1	STAT2::STAT1
STAT1	wgEncodeSydhTfbsK562Stat1Ifna6hStdPk	K562	MA0517.1	STAT2::STAT1
STAT1	wgEncodeSydhTfbsK562Stat1Ifng30StdPk	K562	MA0517.1	STAT2::STAT1
STAT1	wgEncodeSydhTfbsK562Stat1Ifng6hStdPk	K562	MA0517.1	STAT2::STAT1
STAT1	wgEncodeSydhTfbsGm12878Stat1StdPk	Gm12878	MA0137.3	STAT1
STAT1	wgEncodeSydhTfbsHelas3Stat1Ifng30StdPk	Helas3	MA0137.3	STAT1
STAT1	wgEncodeSydhTfbsK562Stat1Ifna30StdPk	K562	MA0137.3	STAT1
STAT1	wgEncodeSydhTfbsK562Stat1Ifna6hStdPk	K562	MA0137.3	STAT1
STAT1	wgEncodeSydhTfbsK562Stat1Ifng30StdPk	K562	MA0137.3	STAT1
STAT1	wgEncodeSydhTfbsK562Stat1Ifng6hStdPk	K562	MA0137.3	STAT1
STAT2	wgEncodeSydhTfbsK562Stat2Ifna30StdPk	K562	MA0517.1	STAT2::STAT1
STAT2	wgEncodeSydhTfbsK562Stat2Ifna6hStdPk	K562	MA0517.1	STAT2::STAT1
STAT3	wgEncodeSydhTfbsGm12878Stat3IggmusPk	Gm12878	MA0144.2	STAT3
STAT3	wgEncodeSydhTfbsHelas3Stat3IggrabPk	Helas3	MA0144.2	STAT3
STAT3	wgEncodeSydhTfbsMcf10aesStat3Etoh01bStdPk	Mcf10aes	MA0144.2	STAT3
STAT3	wgEncodeSydhTfbsMcf10aesStat3Etoh01cStdPk	Mcf10aes	MA0144.2	STAT3
STAT3	wgEncodeSydhTfbsMcf10aesStat3Etoh01StdPk	Mcf10aes	MA0144.2	STAT3
STAT3	wgEncodeSydhTfbsMcf10aesStat3TamStdPk	Mcf10aes	MA0144.2	STAT3
TBP	wgEncodeSydhTfbsGm12878TbpIggmusPk	Gm12878	MA0108.2	TBP
TBP	wgEncodeSydhTfbsH1hescTbpIggrabPk	H1hesc	MA0108.2	TBP
TBP	wgEncodeSydhTfbsHelas3TbpIggrabPk	Helas3	MA0108.2	TBP
TBP	wgEncodeSydhTfbsHepg2TbpIggrabPk	Hepg2	MA0108.2	TBP
TBP	wgEncodeSydhTfbsK562TbpIggmusPk	K562	MA0108.2	TBP
TCF7L2	wgEncodeSydhTfbsHct116Tcf7l2UcdPk	Hct116	MA0523.1	TCF7L2
TCF7L2	wgEncodeSydhTfbsHek293Tcf7l2UcdPk	Hek293	MA0523.1	TCF7L2
TCF7L2	wgEncodeSydhTfbsHelas3Tcf7l2UcdPk	Helas3	MA0523.1	TCF7L2
TCF7L2	wgEncodeSydhTfbsHepg2Tcf7l2UcdPk	Hepg2	MA0523.1	TCF7L2
TCF7L2	wgEncodeSydhTfbsMcf7Tcf7l2UcdPk	Mcf7	MA0523.1	TCF7L2
TCF7L2	wgEncodeSydhTfbsPanc1Tcf7l2UcdPk	Panc1	MA0523.1	TCF7L2
USF2	wgEncodeSydhTfbsGm12878Usf2IggmusPk	Gm12878	MA0526.1	USF2
USF2	wgEncodeSydhTfbsH1hescUsf2IggrabPk	H1hesc	MA0526.1	USF2
USF2	wgEncodeSydhTfbsHelas3Usf2IggmusPk	Helas3	MA0526.1	USF2
USF2	wgEncodeSydhTfbsHepg2Usf2IggrabPk	Hepg2	MA0526.1	USF2
USF2	wgEncodeSydhTfbsK562Usf2IggrabPk	K562	MA0526.1	USF2
YY1	wgEncodeSydhTfbsGm12878Yy1StdPk	Gm12878	MA0095.2	YY1
YY1	wgEncodeSydhTfbsK562Yy1UcdPk	K562	MA0095.2	YY1
YY1	wgEncodeSydhTfbsNt2d1Yy1UcdPk	Nt2d1	MA0095.2	YY1
ZNF143	wgEncodeSydhTfbsGm12878Znf143166181apStdPk	Gm12878	MA0088.1	znf143
ZNF143	wgEncodeSydhTfbsHelas3Znf143IggrabPk	Helas3	MA0088.1	znf143
ZNF263	wgEncodeSydhTfbsHek293tZnf263UcdPk	Hek293t	MA0528.1	ZNF263
ZNF263	wgEncodeSydhTfbsK562Znf263UcdPk	K562	MA0528.1	ZNF263
FOS	wgEncodeUchicagoTfbsK562EfosControlPk	K562E	MA0476.1	FOS
GATA2	wgEncodeUchicagoTfbsK562Egata2ControlPk	K562	MA0036.2	GATA2
JUNB	wgEncodeUchicagoTfbsK562EjunbControlPk	K562	MA0490.1	JUNB
JUND	wgEncodeUchicagoTfbsK562EjundControlPk	K562	MA0491.1	JUND
JUND	wgEncodeUchicagoTfbsK562EjundControlPk	K562	MA0492.1	JUND(var.2)
BACH1	GSE28051	HEK293	MA0591.1	Bach1::Mafk
BCL6	GSE26085	JURL-MK1	MA0463.1	Bcl6
CDX2	GSE23436	Caco-2	MA0465.1	CDX2
CDX2	GSE23436	Caco-2	MA0465.1	CDX2
CDX2	GSE31939	LS180	MA0465.1	CDX2
CDX2	GSE31939	LS180	MA0465.1	CDX2
CEBPA	GSE29195	K562	MA0102.3	CEBPA
CEBPA	GSE29195	U937	MA0102.3	CEBPA
CEBPA	GSE29195	U937	MA0102.3	CEBPA
CEBPA	GSE29195	U937	MA0102.3	CEBPA
CEBPA	GSE24326	Mesenchymal stem cells-derived adipocytes	MA0102.3	CEBPA
CEBPB	GSE31939	LS180	MA0466.1	CEBPB
CEBPB	GSE31939	LS180	MA0466.1	CEBPB
CTCF	GSE20650	hESC	MA0139.1	CTCF
CTCF	GSE25021	HepG2	MA0139.1	CTCF
CTCF	GSE25021	MCF7	MA0139.1	CTCF
CTCF	GSE12889	Jurkat	MA0139.1	CTCF
DUX4	GSE33838	Myoblast	MA0468.1	DUX4
E2F1	GSE22478	HeLa	MA0024.2	E2F1
E2F4	GSE24326	Mesenchymal stem cells-derived adipocytes	MA0470.1	E2F4
EGR1	GSE21665	K562	MA0162.2	EGR1
ERG	GSE29808	RWPE-1	MA0474.1	Erg
ESR1	GSE25021	MCF7	MA0112.2	ESR1
ESR1	GSE24166	MCF7	MA0112.2	ESR1
ESR1	E-MTAB-740	MCF7	MA0112.2	ESR1
ESR2	GSE21770	U2OS	MA0258.2	ESR2
ESR2	GSE21770	U2OS	MA0258.2	ESR2
ESR2	GSE21770	U2OS	MA0258.2	ESR2
ETS1	GSE17954	Jurkat	MA0098.2	Ets1
ETS1	GSE29808	PC3	MA0098.2	Ets1
FLI1	GSE24674	megakaryocytes cultured from cord blood CD34+ cells	MA0475.1	FLI1
FOXA1	GSE23852	MCF7	MA0148.3	FOXA1
FOXA1	GSE23852	MCF7	MA0148.3	FOXA1
FOXA1	GSE27823	LNCaP	MA0148.3	FOXA1
FOXA1	GSE28264	LNCaP	MA0148.3	FOXA1
FOXA1	GSE28264	LNCaP	MA0148.3	FOXA1
FOXA2	GSE25836	Liver	MA0047.2	Foxa2
FOXH1	GSE29422	Endoderm	MA0479.1	FOXH1
FOXH1	GSE29422	hESC	MA0479.1	FOXH1
FOXP1	GSE31006	hESC	MA0481.1	FOXP1
FOXP1	GSE31006	hESC	MA0481.1	FOXP1
GABPA	GSE24933	CD34+CD133+HPC	MA0062.2	GABPA
GABPA	GSE29808	RWPE-1	MA0062.2	GABPA
GATA1	GSE24674	megakaryocytes cultured from cord blood CD34+ cells	MA0140.2	TAL1::GATA1
GATA1	GSE26501	CD36+	MA0140.2	TAL1::GATA1
GATA1	GSE29194	CD34+ pro-erythroblasts	MA0140.2	TAL1::GATA1
GATA1	GSE29194	CD34+ pro-erythroblasts	MA0140.2	TAL1::GATA1
GATA1	GSE29195	K562	MA0140.2	TAL1::GATA1
GATA1	GSE29195	K562	MA0140.2	TAL1::GATA1
GATA1	GSE24674	megakaryocytes cultured from cord blood CD34+ cells	MA0035.3	Gata1
GATA1	GSE26501	CD36+	MA0035.3	Gata1
GATA1	GSE29194	CD34+ pro-erythroblasts	MA0035.3	Gata1
GATA1	GSE29194	CD34+ pro-erythroblasts	MA0035.3	Gata1
GATA1	GSE29195	K562	MA0035.3	Gata1
GATA1	GSE29195	K562	MA0035.3	Gata1
GATA2	GSE29194	CD34+ progenitors	MA0036.2	GATA2
GATA2	GSE29195	K562	MA0036.2	GATA2
GATA2	GSE29195	K562	MA0036.2	GATA2
GATA2	GSE24674	megakaryocytes cultured from cord blood CD34+ cells	MA0036.2	GATA2
GATA3	GSE29073	MCF7	MA0037.2	GATA3
GATA3	GSE29073	MCF-7	MA0037.2	GATA3
HNF4A	GSE25021	HepG2	MA0114.2	HNF4A
HNF4A	GSE23436	Caco-2	MA0114.2	HNF4A
HNF4A	GSE23436	Caco-2	MA0114.2	HNF4A
HSF1	GSE24326	Mesenchymal stem cells-derived adipocytes	MA0486.1	HSF1
JUND	GSE29808	PC3	MA0491.1	JUND
JUND	GSE29808	PC3	MA0492.1	JUND(var.2)
KLF4	GSE17917	H1	MA0039.2	Klf4
LXR	GSE28319	THP-1	MA0494.1	Nr1h3::Rxra
LXR	GSE28319	THP-1	MA0494.1	Nr1h3::Rxra
LXR	GSE28319	THP-1	MA0115.1	NR1H2::RXRA
LXR	GSE28319	THP-1	MA0115.1	NR1H2::RXRA
MECOM	GSE25210	SKOV-3	MA0029.1	Mecom
MEIS1	GSE26014	HSPC	MA0498.1	Meis1
NFKB1	GSE34329	A549 rep1	MA0105.3	NFKB1
NFKB1	GSE34329	A549 rep2	MA0105.3	NFKB1
NFKB1-TP53	GSE21356	Heart	MA0105.3	NFKB1
NFYA	GSE26439	K562	MA0060.2	NFYA
NKX3-1	GSE28264	LNCaP	MA0124.1	NKX3-1
PBX1	GSE28007	MCF7	MA0070.1	PBX1
POU5F1	GSE20650	hESC	MA0142.1	Pou5f1::Sox2
POU5F1	GSE21614	BG03 (feeder free)	MA0142.1	Pou5f1::Sox2
PPARG	GSE25426	THP-1	MA0065.2	PPARG::RXRA
PPARG	GSE25836	Simpson Golabi Behmel Syndrome (SGBS) human adipocytes	MA0065.2	PPARG::RXRA
PPARG	GSE25426	THP-1	MA0066.1	PPARG
PPARG	GSE25836	Simpson Golabi Behmel Syndrome (SGBS) human adipocytes	MA0066.1	PPARG
REST	E-MTAB-437	liver hepatocytes	MA0138.2	REST
RUNX1	GSE17954	Jurkat	MA0002.2	RUNX1
RUNX1	GSE24674	megakaryocytes cultured from cord blood CD34+ cells	MA0002.2	RUNX1
RUNX2	GSE33889	PCa	MA0511.1	RUNX2
RXR	GSE25426	THP-1	MA0159.1	RXR::RAR_DR5
RXR	GSE25426	THP-1	MA0512.1	Rxra
RXR	GSE25426	THP-1	MA0494.1	Nr1h3::Rxra
RXR	GSE25426	THP-1	MA0074.1	RXRA::VDR
RXR	GSE25426	THP-1	MA0115.1	NR1H2::RXRA
RXR	GSE25426	THP-1	MA0065.2	PPARG::RXRA
RXR	GSE31939	LS180	MA0159.1	RXR::RAR_DR5
RXR	GSE31939	LS180	MA0512.1	Rxra
RXR	GSE31939	LS180	MA0494.1	Nr1h3::Rxra
RXR	GSE31939	LS180	MA0074.1	RXRA::VDR
RXR	GSE31939	LS180	MA0115.1	NR1H2::RXRA
RXR	GSE31939	LS180	MA0065.2	PPARG::RXRA
RXR	GSE31939	LS180	MA0159.1	RXR::RAR_DR5
RXR	GSE31939	LS180	MA0512.1	Rxra
RXR	GSE31939	LS180	MA0494.1	Nr1h3::Rxra
RXR	GSE31939	LS180	MA0074.1	RXRA::VDR
RXR	GSE31939	LS180	MA0115.1	NR1H2::RXRA
RXR	GSE31939	LS180	MA0065.2	PPARG::RXRA
SMAD2-3	GSE19461	hESC	MA0513.1	SMAD2::SMAD3::SMAD4
SMAD2-3	GSE29422	Endoderm	MA0513.1	SMAD2::SMAD3::SMAD4
SMAD2-3	GSE29422	Endoderm	MA0513.1	SMAD2::SMAD3::SMAD4
SMAD2-3	GSE29422	hESC	MA0513.1	SMAD2::SMAD3::SMAD4
SMAD2-3	GSE29422	hESC	MA0513.1	SMAD2::SMAD3::SMAD4
SMAD3	GSE29422	Endoderm	MA0513.1	SMAD2::SMAD3::SMAD4
SMAD3	GSE29422	hESC	MA0513.1	SMAD2::SMAD3::SMAD4
SMAD4	GSE29422	Endoderm	MA0513.1	SMAD2::SMAD3::SMAD4
SMAD4	GSE29422	hESC	MA0513.1	SMAD2::SMAD3::SMAD4
SOX2	GSE18292	hESC	MA0143.3	Sox2
SOX2	GSE23795	GBM	MA0143.3	Sox2
SP1	GSE34791	HCT116	MA0079.3	SP1
SPI1	GSE25426	THP-1	MA0080.3	Spi1
SPI1	GSE26014	HSPC	MA0080.3	Spi1
STAT6	GSE17850	CD4+ T cells	MA0520.1	Stat6
TAL1	GSE24674	megakaryocytes cultured from cord blood CD34+ cells	MA0091.1	TAL1::TCF3
TAL1	GSE25000	Erythroid	MA0091.1	TAL1::TCF3
TAL1	GSE25000	Jurkat	MA0091.1	TAL1::TCF3
TAL1	GSE26014	HSPC	MA0091.1	TAL1::TCF3
TAL1	GSE24674	megakaryocytes cultured from cord blood CD34+ cells	MA0140.2	TAL1::GATA1
TAL1	GSE25000	Erythroid	MA0140.2	TAL1::GATA1
TAL1	GSE25000	Jurkat	MA0140.2	TAL1::GATA1
TAL1	GSE26014	HSPC	MA0140.2	TAL1::GATA1
TCF7L2	GSE29194	CD34+ progenitors	MA0523.1	TCF7L2
TCF7L2	GSE29195	K562	MA0523.1	TCF7L2
TCF7L2	GSE29195	U937	MA0523.1	TCF7L2
TFAP2C	GSE21234	MCF-7	MA0524.1	TFAP2C
TFAP2C	GSE23852	MCF-7	MA0524.1	TFAP2C
TFAP2C	GSE23852	MCF7	MA0524.1	TFAP2C
TP53	GSE21939	U2OS	MA0106.2	TP53
TP53	GSE21939	U2OS	MA0106.2	TP53
TP53	GSE21939	U2OS	MA0106.2	TP53
TP53	GSE21939	U2OS	MA0106.2	TP53
TP53	GSE21939	U2OS	MA0106.2	TP53
TP53	GSE21939	U2OS	MA0106.2	TP53
TP53	GSE15780	Saos-2	MA0106.2	TP53
TP53	GSE31558	IMR90	MA0106.2	TP53
TP63	GSE17611	Keratinocytes rep1	MA0525.1	TP63
TP63	GSE17611	Keratinocytes rep2	MA0525.1	TP63
TP63	GSE17611	Keratinocytes rep3	MA0525.1	TP63
VDR	GSE27437	THP-1	MA0074.1	RXRA::VDR
VDR	GSE27437	THP-1	MA0074.1	RXRA::VDR
VDR	GSE31939	LS180	MA0074.1	RXRA::VDR
VDR	GSE31939	LS180	MA0074.1	RXRA::VDR
YY1	GSE25674	CD4+ T cells	MA0095.2	YY1
CEBPA	E-TABM-722	liver	MA0102.3	CEBPA
ESR1	GSE22609	MDA-MB-231	MA0112.2	ESR1
HIF1A	PMID19828020	U87	MA0259.1	HIF1A::ARNT
HNF4A	E-TABM-722	liver	MA0114.2	HNF4A
STAT1	GSE12782	HeLas3	MA0517.1	STAT2::STAT1
STAT1	GSE12782	HeLas3	MA0137.3	STAT1
ZNF263	PMID19887448	K562 rep1	MA0528.1	ZNF263
ZNF263	PMID19887448	K562 rep2	MA0528.1	ZNF263
