# Supplementary material for: Cis-regulatory somatic mutations and gene-expression alteration in B-cell lymphomas
Source: Genome Biol. 2015 Apr 23;16(1):84. doi: 10.1186/s13059-015-0648-7 (PMC4467049; doi:10.1186/s13059-015-0648-7)
Supplement: Additional file 6 — Mutation impacts. List of mutation impacts from SNPeff that have been considered in this study. [file 13059_2015_648_MOESM6_ESM.txt]

non_stop_decay
nonsense_mediated_decay
NON_SYNONYMOUS_CODING
NON_SYNONYMOUS_START
SPLICE_SITE_ACCEPTOR
SPLICE_SITE_DONOR
SPLICE_SITE_REGION
START_GAINED
START_LOST
STOP_GAINED
STOP_LOST
SYNONYMOUS_CODING
FRAME_SHIFT
CODON_DELETION
CODON_CHANGE_PLUS_CODON_INSERTION
CODON_CHANGE_PLUS_CODON_DELETION
CODON_INSERTION
initiator_codon_variant
missense
inframe_deletion
